# Supplementary material for: Three-dimensional architecture and linearized mapping of vibrissa follicle afferents
Source: Nat Commun. 2025 Jan 8;16:499. doi: 10.1038/s41467-024-55468-4 (PMC11711312; doi:10.1038/s41467-024-55468-4)
Supplement: Supplementary file 4 — Source Data [file 41467_2024_55468_MOESM4_ESM.xlsx]

## Sheet: 2f
unmyelinated_area	unmyelinated_terminal	myelinated_area	myelinated_terminal
		20.7025	1142.8
		19.8575	1052.45
		14.7875	1081.7
		18.59	1294.9
		16.055	1086.9
		16.055	1015.4
		16.9	1281.25
		21.125	1146.05
		17.3225	1258.5
		20.7025	1105.75
		16.4775	1230.55
		22.815	1235.75
		15.21	1252.65
		17.3225	1282.55
		18.59	1144.75
		17.745	1218.2
		12.2525	1038.8
		13.9425	1281.9
		14.365	1344.95
		14.365	1299.45
		13.9425	992
		13.9425	1313.1
		11.83	1190.9
		21.5475	1168.8
		18.59	1233.8
		13.9425	1175.95
		17.745	1142.8
		18.1675	1161
		10.985	1011.5
		10.5625	1125.25
		17.745	1205.2
		17.745	1004.35
		13.9425	999.15
		14.7875	1035.55
		15.6325	1279.95
		10.5625	1055.7
		11.4075	1083.65
		17.3225	1302.7
		14.365	998.5
		14.365	1165.55
		9.7175	1000.45
		13.0975	1132.4
		13.9425	1224.05
		13.9425	1115.5
		9.7175	1014.75
		13.0975	1217.55
		11.4075	1297.5
		10.985	706.65
		10.985	1013.45
		11.83	745
		8.45	1063.5
		9.295	826.9
		7.605	698.85
		4.6475	1041.4
		16.055	1261.75
		11.83	1295.55
		17.3225	1104.45
		16.4775	1093.4
		13.9425	1192.2
		15.21	1029.7
		13.0975	1190.25
		15.21	1285.15
		11.4075	1078.45
		7.1825	1190.9
		16.9	1296.2
		8.0275	1023.2
		14.7875	1206.5
		13.3087	1268.9
		13.0975	1007.6
		11.4075	993.95
		13.0975	1021.9
		10.985	994.6
		8.45	1210.4
		13.0975	1308.55
		13.52	1242.9
		7.1825	1016.7
		17.745	1041.4
		13.0975	1053.75
		15.6325	1229.9
		10.5625	1172.05
		14.7875	983.55
		10.985	1019.95
		12.675	1189.6
		15.6325	1303.35
		12.675	1151.25
		17.745	1242.25
		13.0975	1006.95
		10.3513	1135.65
		14.365	1191.55
		13.52	1180.5
		13.9425	1237.05
		5.4925	999.8
		6.3375	1016.7
		6.76	1008.25
		8.45	848.35
		6.76	1129.15
		9.295	1051.8
		16.9	1254.6
		10.5625	1181.15
		8.45	1180.5
		7.1825	1058.3
		9.7175	1101.2
		9.7175	1083
		7.1825	912.7
		8.0275	1230.55
			1195.45
		5.4925	1304
		7.605	1080.4
		8.0275	1096.65
		8.0275	1026.45
		6.76	1064.15
		7.605	1253.95
		5.07	680.65
		6.76	984.85
		6.3375	995.9
		7.1825	1102.5
		6.3375	1033.6
		6.3375	1197.4
		5.07	745
		6.3375	988.1
		6.3375	609.8
		7.605	840.55
		6.76	1007.6
		6.3375	1158.4
		6.3375	938.7
		9.295	861.35
		8.0275	987.45
		7.605	903.6
		6.3375	709.9
		7.1825	1122.65
		6.3375	987.45
		12.675	1205.2
		8.45	1184.4
		5.4925	1194.15
		8.0275	1060.9
		8.0275	687.15
		6.3375	1213.65
		8.8725	956.9
		7.1825	1352.75
		7.1825	670.9
		5.915	765.8
		6.3375	762.55
		5.915	628.65
		8.45	823.65
		7.605	1137.6
		6.3375	790.5
		5.915	888
		7.605	1185.7
		5.915	899.05
		5.915	764.5
3.08499	605.9
3.02023	654
3.02023	707.3
3.08499	668.3
3.02023	778.8
3.06618	676.1
3.04485	732
3.06618	645.55
3.11704	605.25
3.06618	614.35
3.06618	631.9
3.02023	611.1
3.14372	538.3
3.11704	586.4
3.08499	628
3.04485	634.5
3.10181	566.9
3.10181	572.1
3.08499	540.25
3.08499	693.65
3.08499	765.8
3.04485	696.25
3.08499	678.7
3.08499	621.5
3.10181	572.75
3.06618	711.2
3.08499	653.35
3.04485	676.1
3.04485	659.85
	729.4
3.04485	606.55
3.06618	659.85
	661.15
3.04485	661.15
3.06618	762.55
	785.95
	746.3
3.08499	667.65
3.02023	640.35
3.08499	618.25
3.04485	712.5
	713.8
3.06618	621.5
3.10181	736.55
3.08499	706
3.08499	561.7
3.04485	769.7
3.04485	669.6
3.08499	702.1
3.04485	724.85

## Sheet: 2g
unmyelinated_conduction	unmyelinated_terminal	myelinated_conduction	myelinated_terminal
		30.8048	1142.8
		30.1695	1052.45
		26.0348	1081.7
		29.1908	1294.9
		27.1276	1086.9
		27.1276	1015.4
		27.8323	1281.25
		31.1175	1146.05
		28.1781	1258.5
		30.8048	1105.75
		27.4822	1230.55
		32.3383	1235.75
		26.4041	1252.65
		28.1781	1282.55
		29.1908	1144.75
		28.5197	1218.2
		23.6984	1038.8
		25.28	1281.9
		25.6601	1344.95
		25.6601	1299.45
		25.28	992
		25.28	1313.1
		23.2862	1190.9
		31.4271	1168.8
		29.1908	1233.8
		25.28	1175.95
		28.5197	1142.8
		28.8572	1161
		22.4391	1011.5
		22.0034	1125.25
		28.5197	1205.2
		28.5197	1004.35
		25.28	999.15
		26.0348	1035.55
		26.7683	1279.95
		22.0034	1055.7
		22.8666	1083.65
		28.1781	1302.7
		25.6601	998.5
		25.6601	1165.55
		21.1049	1000.45
		24.5019	1132.4
		25.28	1224.05
		25.28	1115.5
		21.1049	1014.75
		24.5019	1217.55
		22.8666	1297.5
		22.4391	706.65
		22.4391	1013.45
		23.2862	745
		19.6804	1063.5
		20.641	826.9
		18.6705	698.85
		14.5954	1041.4
		27.1276	1261.75
		23.2862	1295.55
		28.1781	1104.45
		27.4822	1093.4
		25.28	1192.2
		26.4041	1029.7
		24.5019	1190.25
		26.4041	1285.15
		22.8666	1078.45
		18.1445	1190.9
		27.8323	1296.2
		19.1821	1023.2
		26.0348	1206.5
		24.6987	1268.9
		24.5019	1007.6
		22.8666	993.95
		24.5019	1021.9
		22.4391	994.6
		19.6804	1210.4
		24.5019	1308.55
		24.894	1242.9
		18.1445	1016.7
		28.5197	1041.4
		24.5019	1053.75
		26.7683	1229.9
		22.0034	1172.05
		26.0348	983.55
		22.4391	1019.95
		24.1035	1189.6
		26.7683	1303.35
		24.1035	1151.25
		28.5197	1242.25
		24.5019	1006.95
		21.7822	1135.65
		25.6601	1191.55
		24.894	1180.5
		25.28	1237.05
		15.8669	999.8
		17.0438	1016.7
		17.6027	1008.25
		19.6804	848.35
		17.6027	1129.15
		20.641	1051.8
		27.8323	1254.6
		22.0034	1181.15
		19.6804	1180.5
		18.1445	1058.3
		21.1049	1101.2
		21.1049	1083
		18.1445	912.7
		19.1821	1230.55
			1195.45
		15.8669	1304
		18.6705	1080.4
		19.1821	1096.65
		19.1821	1026.45
		17.6027	1064.15
		18.6705	1253.95
		15.2444	680.65
		17.6027	984.85
		17.0438	995.9
		18.1445	1102.5
		17.0438	1033.6
		17.0438	1197.4
		15.2444	745
		17.0438	988.1
		17.0438	609.8
		18.6705	840.55
		17.6027	1007.6
		17.0438	1158.4
		17.0438	938.7
		20.641	861.35
		19.1821	987.45
		18.6705	903.6
		17.0438	709.9
		18.1445	1122.65
		17.0438	987.45
		24.1035	1205.2
		19.6804	1184.4
		15.8669	1194.15
		19.1821	1060.9
		19.1821	687.15
		17.0438	1213.65
		20.1664	956.9
		18.1445	1352.75
		18.1445	670.9
		16.4658	765.8
		17.0438	762.55
		16.4658	628.65
		19.6804	823.65
		18.6705	1137.6
		17.0438	790.5
		16.4658	888
		18.6705	1185.7
		16.4658	899.05
		16.4658	764.5
3.08499	605.9
3.02023	654
3.02023	707.3
3.08499	668.3
3.02023	778.8
3.06618	676.1
3.04485	732
3.06618	645.55
3.11704	605.25
3.06618	614.35
3.06618	631.9
3.02023	611.1
3.14372	538.3
3.11704	586.4
3.08499	628
3.04485	634.5
3.10181	566.9
3.10181	572.1
3.08499	540.25
3.08499	693.65
3.08499	765.8
3.04485	696.25
3.08499	678.7
3.08499	621.5
3.10181	572.75
3.06618	711.2
3.08499	653.35
3.04485	676.1
3.04485	659.85
	729.4
3.04485	606.55
3.06618	659.85
	661.15
3.04485	661.15
3.06618	762.55
	785.95
	746.3
3.08499	667.65
3.02023	640.35
3.08499	618.25
3.04485	712.5
	713.8
3.06618	621.5
3.10181	736.55
3.08499	706
3.08499	561.7
3.04485	769.7
3.04485	669.6
3.08499	702.1
3.04485	724.85

## Sheet: 2h
beyond750_area	below750_area
20.7025
19.8575
16.9
18.59
17.3225
	17.745
16.9
20.28
16.4775
19.8575
16.055
23.66
15.6325
17.3225
17.745
16.9
	12.2525
13.52
13.52
14.365
	14.365
13.9425
12.675
20.7025
18.59
13.52
17.745
18.1675
	11.4075
10.14
15.6325
	15.21
	13.52
	12.675
15.21
11.4075
11.83
16.4775
	14.7875
13.52
	9.295
12.2525
13.52
13.9425
	9.7175
11.83
12.2525
	10.985
	10.14
	11.83
8.45
	10.14
	8.8725
	5.07
14.365
13.0975
17.3225
15.6325
13.9425
	15.21
13.9425
14.365
10.985
7.605
16.055
	7.605
13.52
14.7875
	11.83
	11.4075
	13.0975
	11.83
8.0275
12.2525
15.21
	8.0275
	18.1675
12.2525
15.21
12.2525
	13.9425
	10.14
13.0975
15.6325
13.52
16.9
	12.675
10.14
13.52
13.9425
14.365
	5.915
	7.1825
	6.76
	8.45
6.76
8.45
16.055
10.14
9.295
8.0275
10.14
9.7175
	8.0275
8.8725
10.5625
6.76
7.605
7.1825
	9.295
7.605
8.0275
	6.3375
	8.0275
	5.915
7.605
	6.76
6.76
	5.07
	6.76
	5.915
	8.45
	6.76
6.3375
	7.1825
	9.7175
	8.0275
	8.8725
	6.76
7.1825
	6.3375
13.52
8.8725
5.915
7.605
	8.45
6.3375
	8.8725
7.1825
	6.76
	5.915
	7.605
	5.915
	8.0275
6.76
	6.76
	6.3375
7.605
	6.3375
	5.915

## Sheet: 3e
beyond_ring_wulst	enters_shaft	branched	multi_branch	on_glassy_membrane	ring_wulst	below_ring_wulst	shaft_trajectory
		0	0
1	1	1	1	0	0	0	0
1	1	1	1	0	0	0	0
1	1	1	0	0	0	0	0
1	1	1	0	0	0	0	0
1	1	1	0	0	0	0	0
1	1	1	0	0	0	0	0
1	1	1	0	0	0	0	0
1	1	0	0	0	0	0	0
1	1	0	0	0	0	0	0
1	1	0	0	0	0	0	0
1	1	0	0	0	0	0	0
1	1	0	0	0	0	0	0
1	1	0	0	0	0	0	0
1	1	0	0	0	0	0	0
1	1	0	0	0	0	0	0
1	1	0	0	0	0	0	0
1	1	0	0	0	0	0	0
1	1	0	0	0	0	0	0
1	1	0	0	0	0	0	0
1	1	0	0	0	0	0	0
1	1	0	0	0	0	0	0
1	1	0	0	0	0	0	0
1	1	0	0	0	0	0	0
1	1	0	0	0	0	0	0
1	1	0	0	0	0	0	0
1	1	0	0	0	0	0	0
1	1	0	0	0	0	0	0
1	1	0	0	0	0	0	0
1	1	0	0	0	0	0	0
1	1	0	0	0	0	0	0
1	1	0	0	0	0	0	0
1	1	0	0	0	0	0	0
1	1	0	0	0	0	0	0
1	1	0	0	0	0	0	0
1	1	0	0	0	0	0	0
1	1	0	0	0	0	0	0
1	1	0	0	0	0	0	0
1	1	0	0	0	0	0	0
1	1	0	0	0	0	0	0
1	1	0	0	0	0	0	0
1	1	0	0	0	0	0	0
1	1	0	0	0	0	0	0
1	1	0	0	0	0	0	0
1	1	0	0	0	0	0	0
1	1	0	0	0	0	0	0
1	1	0	0	0	0	0	0
1	1	0	0	0	0	0	0
1	1	0	0	0	0	0	0
1	1	0	0	0	0	0	0
1	1	0	0	0	0	0	0
1	1	0	0	0	0	0	0
1	0	0	0	1	1	0	0
1	0	1	1	1	0	0	0
1	0	1	1	1	0	0	0
1	0	1	1	1	0	0	0
1	0	1	1	1	0	0	0
1	0	1	1	1	0	0	0
1	0	1	1	1	0	0	0
1	0	1	1	1	0	0	0
1	0	1	1	1	0	0	0
1	0	1	0	1	0	0	0
1	0	1	0	1	0	0	0
1	0	1	0	1	0	0	0
1	0	1	0	1	0	0	0
1	0	1	0	1	0	0	0
1	0	1	0	1	0	0	0
1	0	1	0	1	0	0	0
1	0	0	0	1	0	0	0
1	0	0	0	1	0	0	0
1	0	0	0	1	0	0	0
1	0	0	0	1	0	0	0
1	0	0	0	1	0	0	0
0	1	0	0	0	0	0	0
0	0	1	0	1	1	0	0
0	0	1	0	1	1	0	0
0	0	1	0	1	1	0	0
0	0	1	0	1	1	0	0
0	0	0	0	1	1	0	1
0	0	0	0	1	1	0	0
0	0	0	0	1	1	0	0
0	0	0	0	1	1	0	0
0	0	0	0	1	1	0	0
0	0	0	0	1	1	0	0
0	0	0	0	1	1	0	0
0	0	0	0	1	1	0	0
0	0	0	0	1	1	0	0
0	0	0	0	1	1	0	0
0	0	0	0	1	1	0	0
0	0	0	0	1	1	0	0
0	0	0	0	1	1	0	0
0	0	0	0	1	1	0	0
0	0	0	0	1	1	0	0
0	0	0	0	1	1	0	0
0	0	0	0	1	1	0	0
0	0	0	0	1	1	0	0
0	0	0	0	1	1	0	0
0	0	0	0	1	1	0	0
0	0	0	0	1	1	0	0
0	0	0	0	1	1	0	0
0	0	0	0	1	1	0	0
0	0	0	0	1	1	0	0
0	0	0	0	1	1	0	0
0	0	0	0	1	1	0	0
0	0	0	0	1	1	0	0
0	0	0	0	1	1	0	0
0	0	0	0	1	1	0	0
0	0	0	0	1	1	0	0
0	0	0	0	1	1	0	0
0	0	0	0	1	1	0	0
0	0	0	0	1	1	0	0
0	0	0	0	1	1	0	0
0	0	0	0	1	1	0	0
0	0	0	0	1	1	0	0
0	0	0	0	1	1	0	0
0	0	0	0	1	1	0	0
0	0	0	0	1	1	0	0
0	0	0	0	1	1	0	0
0	0	0	0	1	1	0	0
0	0	0	0	1	1	0	0
0	0	0	0	1	1	0	0
0	0	0	0	1	1	0	0
0	0	0	0	1	1	0	0
0	0	0	0	1	1	0	0
0	0	0	0	1	1	0	0
0	0	0	0	1	0	1	1
0	0	0	0	1	0	1	1
0	0	1	0	0	0	1	1
0	0	1	0	0	0	1	1
0	0	1	0	0	0	1	1
0	0	1	0	0	0	1	1
0	0	0	0	0	0	1	1
0	0	0	0	0	0	1	1
0	0	0	0	0	0	1	1
0	0	0	0	0	0	1	1
0	0	0	0	0	0	1	1
0	0	0	0	0	0	1	1
0	0	0	0	0	0	1	1
0	0	0	0	0	0	1	1
0	0	0	0	0	0	1	1
0	0	0	0	0	0	1	1
0	0	0	0	0	0	1	1
0	0	0	0	0	0	1	1
0	0	0	0	0	0	1	1
0	0	0	0	0	0	1	1
0	0	0	0	0	0	1	1
0	0	0	0	0	0	1	1
0	0	0	0	0	0	1	1
0	0	0	0	0	0	1	1
0	0	0	0	0	0	1	1

## Sheet: 3f
merkel_area	lanceolate_area	club_area	ruffini_area
20.7025
		19.8575
		14.7875
18.59
	16.055
		16.055
	16.9
21.125
	17.3225
		20.7025
	16.4775
22.815
15.21
	17.3225
18.59
17.745
		12.2525
13.9425
14.365
14.365
		13.9425
13.9425
		11.83
21.5475
	18.59
	13.9425
	17.745
18.1675
		10.985
10.5625
17.745
		17.745
		13.9425
		14.7875
15.6325
		10.5625
		11.4075
	17.3225
		14.365
14.365
		9.7175
13.0975
	13.9425
13.9425
		9.7175
	13.0975
11.4075
			10.985
		10.985
			11.83
		8.45
			9.295
			7.605
		4.6475
16.055
11.83
17.3225
		16.4775
13.9425
		15.21
13.0975
15.21
		11.4075
7.1825
16.9
		8.0275
14.7875
13.3087
		13.0975
		11.4075
		13.0975
		10.985
8.45
13.0975
	13.52
		7.1825
		17.745
		13.0975
	15.6325
10.5625
		14.7875
		10.985
12.675
15.6325
12.675
17.745
		13.0975
10.3513
14.365
13.52
	13.9425
		5.4925
		6.3375
		6.76
			8.45
		9.295
16.9
	10.5625
	8.45
		7.1825
		9.7175
		9.7175
			7.1825
	8.0275
5.4925
		7.605
		8.0275
			8.0275
		6.76
	7.605
		6.76
		6.3375
		7.1825
6.3375
6.3375
			5.07
		6.3375
			6.3375
			7.605
			6.76
6.3375
			6.3375
		9.295
		8.0275
			7.605
			6.3375
	7.1825	7.1825
		6.3375
	12.675
8.45
5.4925
		8.0275
			8.0275
6.3375
			8.8725
7.1825
			7.1825
			5.915
			6.3375
			5.915
			8.45
7.605
			6.3375
			5.915
	7.605
			5.915
			5.915

## Sheet: 3g
ruffini_branches	club_branches	lanceolate_branches	merkel_branches
	2
			3
			3
		2
			2
			2
			2
		2
		4
		2
		2
		4
			2
		2
	2
	2
		5
		8
		3
		2
	2
		3
			2
		3
2
		3
2
2
2
		2

## Sheet: 4a
PC1	PC2	ending_type
-2.05807	-1.62022	1
-1.66343	0.0624022	1
-0.740539	-0.998316	1
-1.35732	-1.53748	1
-2.23989	-1.82373	1
-2.6308	-1.7959	1
-1.31906	-1.28555	1
-0.238575	2.41596	1
-0.772069	0.955904	1
-1.36601	-1.02734	1
-1.19808	-0.998369	1
-1.28626	-0.409563	1
-1.92308	-1.60013	1
-1.5791	-2.02582	1
-1.53743	-1.35122	1
-1.8892	-1.75776	1
-2.02614	-1.22121	1
-1.9968	-2.04834	1
-1.05442	-1.17499	1
-1.93444	-0.805487	1
-1.5016	-1.34691	1
-1.93956	-0.10765	2
-1.05078	1.51833	2
-1.60484	-0.120381	2
-2.21376	-0.989059	2
-1.60463	-0.226431	2
-1.58324	-0.0360352	2
-0.271025	2.68553	2
-0.801716	1.46176	2
-1.81736	0.0507142	2
-0.251196	1.79164	2
-1.59004	0.118852	2
-0.971981	1.48251	2
-1.02983	0.31962	2
-0.748215	1.52877	2
-1.78315	-0.0485952	2
-1.20108	1.24568	2
-1.36206	0.893692	2
-2.10166	-0.925425	2
-1.25143	0.35092	2
-1.53026	0.330444	2
-1.751	0.0408983	2
-1.2644	0.575648	2
-1.34775	0.795503	2
-1.80818	0.273106	2
-1.35167	1.09733	2
6.51818e-05	2.12759	2
-0.43878	1.66777	2
-0.279591	3.0775	2
-0.116309	1.66589	2
-1.59278	0.21868	2
-1.01633	1.43558	2
-1.8027	0.863842	2
-1.52499	-0.270302	2
-1.2012	0.573457	2
-0.566119	0.957919	2
-1.89563	-0.152927	2
-2.08463	0.325515	2
-1.20565	1.31768	2
-1.47664	0.389252	2
-0.739052	2.12459	2
-1.12414	1.29252	2
-1.24396	0.578738	2
-1.09603	0.981342	2
-1.86207	0.440057	2
-0.961749	1.72254	2
-0.902769	1.40612	2
-1.15041	0.547407	2
-1.51103	-0.0533821	2
-1.46793	0.720921	2
-1.35654	1.57677	2
-2.0683	-0.286925	2
-1.15088	2.11631	2
0.193148	-1.60926	3
-0.234304	-1.44358	3
0.238091	-1.06001	3
0.0862217	-0.55417	3
0.364113	-0.800603	3
1.85166	-0.61603	3
0.796369	-0.171411	3
1.18731	1.24006	3
1.38549	0.75081	3
1.06087	0.471574	3
1.2033	-0.0505952	3
1.07355	0.607568	3
0.563014	0.106697	3
0.62185	-0.365584	3
1.5122	0.281676	3
0.803243	0.291815	3
1.4415	1.25004	3
1.20019	0.970963	3
0.639251	1.29948	3
0.973668	0.467867	3
1.9391	-0.533567	4
1.11794	0.86421	4
2.02494	0.58972	4
2.21679	0.409547	4
1.9103	-0.717134	4
2.12679	-0.0938153	4
2.25455	0.324148	4
1.07063	-0.649869	4
0.57465	-1.92926	4
0.873059	-1.07699	4
1.97106	-0.113415	4
0.627501	-2.14411	4
1.45422	-0.911651	4
2.18398	-0.921541	4
2.83932	1.08049	4
2.27394	1.15999	4
0.664465	-0.974521	4
2.92583	0.652684	4
1.90636	-0.971973	4
1.88002	0.185619	4
1.9963	-0.319168	4
1.55317	-0.293257	4
1.70912	0.412574	4
1.50367	0.101559	4
2.05621	-0.530044	4
1.55357	-0.110254	4
1.14659	-1.33841	4
1.62691	-1.29401	4
0.779971	-2.02701	4
2.14982	0.474235	4
1.90591	-0.36666	4
1.51335	-0.696784	4
2.37341	0.828945	4
0.725278	-1.82029	4
2.10465	0.415661	4
1.67566	0.116314	4
1.77563	0.528362	4
1.05479	-1.4942	4
1.70373	0.220652	4
1.61914	-0.039468	4
1.87173	-0.317312	4
1.91482	-0.930899	4
1.71376	-0.741997	4
1.18119	-0.930721	4
1.22467	-0.389755	4
1.33168	-0.876158	4
0.105489	-1.8613	4
0.779681	-1.37578	4
1.74448	-1.39976	4
2.18872	0.681334	4

## Sheet: 4b_axonal
0	1	2	3	4	5	6	7	8	9	10	11	12	13	14	15	16	17	18	19	20	21	22	23	24	25	26	27	28	29	30	31	32	33	34	35	36	37	38	39	40	41	42	43	44	45	46	47	48	49
0	0.0942937	0.0942797	0.0601583	0.0159367	0.0383839	0.0669704	0.206238	0.139219	0.0564769	0.0669192	0.07537	0.0214154	0.0785572	0.0376258	0.0271677	0.068022	0.0333409	0.0712097	0.0623117	0.042764	0.253226	0.332241	0.264917	0.238311	0.255608	0.261577	0.4073	0.345984	0.249633	0.401694	0.265007	0.335448	0.317993	0.364467	0.249359	0.316243	0.298047	0.248856	0.29187	0.273777	0.253529	0.295819	0.296615	0.255737	0.303324	0.42515	0.372954	0.416715	0.392752
0.0942937	0	0.125117	0.116573	0.101482	0.103223	0.109063	0.179278	0.104683	0.0885406	0.0897833	0.0792912	0.0845312	0.134972	0.112078	0.121461	0.0864308	0.112483	0.109407	0.0372313	0.0916032	0.313787	0.284575	0.306181	0.332605	0.321042	0.307782	0.342461	0.314264	0.291147	0.364454	0.294437	0.270915	0.331044	0.301161	0.294337	0.273484	0.27798	0.327998	0.327	0.282751	0.287251	0.289858	0.28728	0.270753	0.258724	0.376257	0.340927	0.351876	0.384951
0.0942797	0.125117	0	0.0500674	0.110216	0.132664	0.0749283	0.16587	0.122188	0.0529543	0.0353334	0.0912801	0.085392	0.10842	0.0584937	0.120864	0.136724	0.100804	0.0230699	0.100711	0.0539688	0.219552	0.257209	0.18398	0.22702	0.203501	0.197601	0.313021	0.251705	0.197606	0.307414	0.193455	0.241168	0.223714	0.270187	0.18684	0.230421	0.218349	0.218622	0.203925	0.194649	0.186351	0.20154	0.216625	0.202849	0.214877	0.330871	0.278675	0.327393	0.298472
0.0601583	0.116573	0.0500674	0	0.068122	0.0911824	0.0551291	0.184753	0.110158	0.0507598	0.0267898	0.067585	0.0396178	0.0583523	0.0347986	0.0806096	0.113029	0.0507364	0.0269975	0.0845912	0.02497	0.246892	0.288029	0.214572	0.216032	0.226548	0.224941	0.363088	0.301772	0.220572	0.357481	0.220795	0.291236	0.273781	0.320254	0.212722	0.272031	0.253835	0.211425	0.247658	0.229565	0.209316	0.251607	0.252402	0.211524	0.259112	0.380938	0.328742	0.372503	0.34854
0.0159367	0.101482	0.110216	0.068122	0	0.038212	0.0829071	0.222175	0.155155	0.0724136	0.0828559	0.0913067	0.0285042	0.0865209	0.0535626	0.0369713	0.0752098	0.0413046	0.0871464	0.0694995	0.0562475	0.254011	0.348178	0.274721	0.246275	0.271545	0.277514	0.423237	0.361921	0.265569	0.41763	0.280944	0.351385	0.33393	0.380403	0.265296	0.33218	0.313984	0.256819	0.307807	0.289713	0.269465	0.311756	0.312551	0.271673	0.319261	0.441087	0.388891	0.432652	0.408689
0.0383839	0.103223	0.132664	0.0911824	0.038212	0	0.105354	0.244622	0.177602	0.0948607	0.105303	0.113754	0.0515647	0.109581	0.0760097	0.0594185	0.0644111	0.064365	0.109594	0.0659916	0.0786947	0.29161	0.370625	0.297168	0.269335	0.293992	0.299961	0.445684	0.384368	0.288016	0.440078	0.303391	0.373832	0.356377	0.402851	0.287743	0.354627	0.336431	0.27988	0.330254	0.312161	0.291912	0.334203	0.334998	0.29412	0.341708	0.463534	0.411338	0.455099	0.431136
0.0669704	0.109063	0.0749283	0.0551291	0.0829071	0.105354	0	0.21719	0.142595	0.0432498	0.0475679	0.0938974	0.0580827	0.0334914	0.0561533	0.0459358	0.0654754	0.0734945	0.0555382	0.0770811	0.0301591	0.279329	0.31289	0.252312	0.271161	0.259598	0.257378	0.387949	0.326633	0.253009	0.334723	0.253232	0.316096	0.251023	0.297496	0.245159	0.296892	0.278696	0.266554	0.273132	0.254425	0.241753	0.276468	0.277263	0.243961	0.283973	0.35818	0.353603	0.397364	0.373401
0.206238	0.179278	0.16587	0.184753	0.222175	0.244622	0.21719	0	0.0745954	0.210367	0.177198	0.130868	0.212502	0.243106	0.168612	0.232823	0.22783	0.212762	0.172907	0.208934	0.19623	0.316662	0.336118	0.346934	0.338979	0.331492	0.325808	0.329857	0.355018	0.301597	0.405207	0.320039	0.311669	0.371798	0.341914	0.312363	0.314237	0.324858	0.330873	0.367754	0.315929	0.312853	0.330612	0.333866	0.306562	0.299478	0.417011	0.381681	0.323326	0.425704
0.139219	0.104683	0.122188	0.110158	0.155155	0.177602	0.142595	0.0745954	0	0.135772	0.102602	0.0638486	0.137907	0.16851	0.101593	0.165803	0.16081	0.145743	0.106478	0.134338	0.121635	0.280555	0.281646	0.303252	0.299373	0.28781	0.282126	0.286175	0.311335	0.257915	0.361525	0.276356	0.267986	0.328115	0.298232	0.268681	0.270555	0.275051	0.294766	0.324071	0.272246	0.26917	0.286929	0.284351	0.252673	0.255795	0.373328	0.337998	0.279643	0.382022
0.0564769	0.0885406	0.0529543	0.0507598	0.0724136	0.0948607	0.0432498	0.210367	0.135772	0	0.0331696	0.0870749	0.0475892	0.0706169	0.0493308	0.0830613	0.100148	0.063001	0.0435932	0.0641344	0.0257898	0.272506	0.275764	0.21764	0.266791	0.255228	0.250555	0.350824	0.289508	0.246186	0.345217	0.246409	0.278971	0.261516	0.30799	0.238337	0.259767	0.24157	0.262184	0.23846	0.247603	0.23493	0.246918	0.240138	0.237138	0.246847	0.368674	0.316478	0.360238	0.336275
0.0669192	0.0897833	0.0353334	0.0267898	0.0828559	0.105303	0.0475679	0.177198	0.102602	0.0331696	0	0.0559467	0.0580316	0.0810593	0.0292934	0.0935037	0.10139	0.0734434	0.0196232	0.0653771	0.0266084	0.239337	0.265322	0.216397	0.242821	0.231258	0.217999	0.340381	0.279065	0.213016	0.334774	0.21324	0.268529	0.251074	0.297547	0.205167	0.249324	0.231128	0.238214	0.237217	0.214433	0.201761	0.2289	0.229695	0.203969	0.236405	0.358231	0.306035	0.349796	0.325833
0.07537	0.0792912	0.0912801	0.067585	0.0913067	0.113754	0.0938974	0.130868	0.0638486	0.0870749	0.0559467	0	0.0892096	0.119813	0.0377441	0.101954	0.104537	0.0894699	0.0755699	0.085641	0.0729379	0.234496	0.256871	0.272344	0.253313	0.256902	0.251218	0.331931	0.280427	0.227007	0.330617	0.245448	0.260078	0.297208	0.289097	0.237773	0.240874	0.244143	0.256282	0.293164	0.241338	0.238263	0.256021	0.253443	0.221765	0.227954	0.349781	0.307091	0.341345	0.351114
0.0214154	0.0845312	0.085392	0.0396178	0.0285042	0.0515647	0.0580827	0.212502	0.137907	0.0475892	0.0580316	0.0892096	0	0.0580167	0.0514655	0.04245	0.073411	0.0279519	0.0623221	0.0525492	0.0314232	0.274641	0.323353	0.249897	0.248074	0.254297	0.25269	0.398413	0.337097	0.248321	0.392806	0.25612	0.32656	0.309106	0.355579	0.240471	0.307356	0.28916	0.243467	0.282982	0.264889	0.244641	0.286932	0.287727	0.246849	0.294437	0.416263	0.364067	0.407827	0.383864
0.0785572	0.134972	0.10842	0.0583523	0.0865209	0.109581	0.0334914	0.243106	0.16851	0.0706169	0.0810593	0.119813	0.0580167	0	0.0820689	0.0513895	0.0838087	0.0452163	0.0853498	0.10299	0.0544509	0.305245	0.346381	0.272924	0.252611	0.2849	0.283293	0.421441	0.360124	0.278924	0.368215	0.279147	0.349588	0.284514	0.330988	0.271075	0.330384	0.312187	0.245858	0.30601	0.287917	0.267669	0.309959	0.310755	0.269877	0.317464	0.391672	0.387095	0.430855	0.406892
0.0376258	0.112078	0.0584937	0.0347986	0.0535626	0.0760097	0.0561533	0.168612	0.101593	0.0493308	0.0292934	0.0377441	0.0514655	0.0820689	0	0.0642103	0.0858059	0.0517258	0.0427835	0.0800956	0.0351938	0.223176	0.294615	0.239558	0.220527	0.224116	0.223951	0.369675	0.308359	0.212007	0.364068	0.227381	0.297822	0.280367	0.326841	0.211733	0.278618	0.260421	0.223496	0.260377	0.236151	0.215903	0.258194	0.258989	0.218111	0.265698	0.387525	0.335329	0.379089	0.355126
0.0271677	0.121461	0.120864	0.0806096	0.0369713	0.0594185	0.0459358	0.232823	0.165803	0.0830613	0.0935037	0.101954	0.04245	0.0513895	0.0642103	0	0.0475707	0.0537922	0.0977941	0.0894794	0.0668952	0.27981	0.358825	0.285369	0.258762	0.282193	0.288162	0.433885	0.372569	0.276217	0.380659	0.291592	0.362032	0.296959	0.343432	0.275943	0.342828	0.324632	0.269307	0.318454	0.300361	0.280113	0.322404	0.323199	0.282321	0.329909	0.404116	0.399539	0.4433	0.419336
0.068022	0.0864308	0.136724	0.113029	0.0752098	0.0644111	0.0654754	0.22783	0.16081	0.100148	0.10139	0.104537	0.073411	0.0838087	0.0858059	0.0475707	0	0.0862114	0.121014	0.0491995	0.0956346	0.289969	0.353833	0.317788	0.306333	0.302346	0.296662	0.428892	0.367576	0.272451	0.375666	0.290892	0.35704	0.295033	0.338439	0.283217	0.337835	0.319639	0.301726	0.338607	0.295369	0.283707	0.317411	0.318206	0.277328	0.324916	0.399123	0.394546	0.438307	0.414344
0.0333409	0.112483	0.100804	0.0507364	0.0413046	0.064365	0.0734945	0.212762	0.145743	0.063001	0.0734434	0.0894699	0.0279519	0.0452163	0.0517258	0.0537922	0.0862114	0	0.0777339	0.0805011	0.046835	0.274901	0.338765	0.265308	0.222268	0.262133	0.268101	0.413825	0.352509	0.256157	0.408218	0.271531	0.341972	0.324517	0.370991	0.255883	0.322768	0.304571	0.215515	0.298394	0.280301	0.260053	0.302344	0.303139	0.262261	0.309848	0.431675	0.379479	0.423239	0.399276
0.0712097	0.109407	0.0230699	0.0269975	0.0871464	0.109594	0.0555382	0.172907	0.106478	0.0435932	0.0196232	0.0755699	0.0623221	0.0853498	0.0427835	0.0977941	0.121014	0.0777339	0	0.0850003	0.0308989	0.235046	0.261031	0.196774	0.223198	0.214702	0.213095	0.336091	0.274775	0.208726	0.330484	0.208949	0.264238	0.246784	0.293257	0.200876	0.245034	0.226838	0.218591	0.22066	0.210143	0.19747	0.22461	0.225405	0.199678	0.232115	0.353941	0.301745	0.345505	0.321542
0.0623117	0.0372313	0.100711	0.0845912	0.0694995	0.0659916	0.0770811	0.208934	0.134338	0.0641344	0.0653771	0.085641	0.0525492	0.10299	0.0800956	0.0894794	0.0491995	0.0805011	0.0850003	0	0.0596212	0.281805	0.304633	0.281775	0.300623	0.28906	0.2758	0.379693	0.318377	0.259165	0.374086	0.262455	0.30784	0.306638	0.336859	0.262355	0.288636	0.27044	0.296016	0.302594	0.250769	0.255269	0.268212	0.269007	0.238771	0.275717	0.397543	0.345347	0.389107	0.365144
0.042764	0.0916032	0.0539688	0.02497	0.0562475	0.0786947	0.0301591	0.19623	0.121635	0.0257898	0.0266084	0.0729379	0.0314232	0.0544509	0.0351938	0.0668952	0.0956346	0.046835	0.0308989	0.0596212	0	0.258369	0.29193	0.222153	0.241001	0.238025	0.236418	0.36699	0.305674	0.232049	0.361383	0.232272	0.295137	0.277683	0.324156	0.2242	0.275933	0.257736	0.236395	0.251559	0.233466	0.220794	0.255509	0.256304	0.223002	0.263013	0.38484	0.332644	0.376404	0.352441
0.253226	0.313787	0.219552	0.246892	0.254011	0.29161	0.279329	0.316662	0.280555	0.272506	0.239337	0.234496	0.274641	0.305245	0.223176	0.27981	0.289969	0.274901	0.235046	0.281805	0.258369	0	0.120122	0.070199	0.0526332	0.0451331	0.0394492	0.169226	0.11316	0.0263203	0.16362	0.0336795	0.0973737	0.085439	0.126393	0.0341698	0.0933341	0.0812621	0.0593866	0.0901436	0.0357026	0.0375759	0.0577452	0.0795377	0.0430342	0.0777902	0.187076	0.13488	0.190306	0.154678
0.332241	0.284575	0.257209	0.288029	0.348178	0.370625	0.31289	0.336118	0.281646	0.275764	0.265322	0.256871	0.323353	0.346381	0.294615	0.358825	0.353833	0.338765	0.261031	0.304633	0.29193	0.120122	0	0.089788	0.138939	0.127376	0.114117	0.0750595	0.0296895	0.0974815	0.079879	0.100771	0.0562372	0.114652	0.0625288	0.100672	0.0267878	0.0388598	0.134332	0.0575772	0.0890854	0.0935856	0.081041	0.0405842	0.0770876	0.0423317	0.0929095	0.0563529	0.0844741	0.100376
0.264917	0.306181	0.18398	0.214572	0.274721	0.297168	0.252312	0.346934	0.303252	0.21764	0.216397	0.272344	0.249897	0.272924	0.239558	0.285369	0.317788	0.265308	0.196774	0.281775	0.222153	0.070199	0.089788	0	0.0581918	0.0498544	0.0482476	0.148516	0.0872002	0.0453368	0.142909	0.0441018	0.0766635	0.0592091	0.105682	0.0360292	0.0630002	0.0509282	0.0497937	0.0330857	0.0452955	0.0340812	0.0446109	0.0492038	0.0505791	0.0474563	0.166366	0.11417	0.159972	0.133968
0.238311	0.332605	0.22702	0.216032	0.246275	0.269335	0.271161	0.338979	0.299373	0.266791	0.242821	0.253313	0.248074	0.252611	0.220527	0.258762	0.306333	0.222268	0.223198	0.300623	0.241001	0.0526332	0.138939	0.0581918	0	0.0550159	0.0609848	0.206708	0.145392	0.0490401	0.201101	0.0644148	0.134855	0.117401	0.163874	0.0487664	0.115651	0.100079	0.0105446	0.0912774	0.0731843	0.052936	0.0952269	0.0983551	0.0618516	0.102732	0.224558	0.172362	0.216123	0.192159
0.255608	0.321042	0.203501	0.226548	0.271545	0.293992	0.259598	0.331492	0.28781	0.255228	0.231258	0.256902	0.254297	0.2849	0.224116	0.282193	0.302346	0.262133	0.214702	0.28906	0.238025	0.0451331	0.127376	0.0498544	0.0550159	0	0.0132597	0.15315	0.120414	0.0298948	0.170874	0.0266051	0.0880051	0.0623849	0.128106	0.0267047	0.100588	0.0885165	0.0466178	0.069799	0.0382909	0.0337907	0.0463352	0.0867921	0.0502886	0.0850446	0.189373	0.124054	0.19756	0.137144
0.261577	0.307782	0.197601	0.224941	0.277514	0.299961	0.257378	0.325808	0.282126	0.250555	0.217999	0.251218	0.25269	0.283293	0.223951	0.288162	0.296662	0.268101	0.213095	0.2758	0.236418	0.0394492	0.114117	0.0482476	0.0609848	0.0132597	0	0.145723	0.107154	0.0242108	0.157614	0.0133454	0.0747454	0.056416	0.114846	0.013445	0.0873288	0.0752568	0.0525867	0.0681922	0.0250312	0.020531	0.0342421	0.0735324	0.0370289	0.0717849	0.176113	0.111377	0.184301	0.131175
0.4073	0.342461	0.313021	0.363088	0.423237	0.445684	0.387949	0.329857	0.286175	0.350824	0.340381	0.331931	0.398413	0.421441	0.369675	0.433885	0.428892	0.413825	0.336091	0.379693	0.36699	0.169226	0.0750595	0.148516	0.206708	0.15315	0.145723	0	0.061316	0.157668	0.0986804	0.142293	0.0718527	0.140426	0.0904528	0.157942	0.091057	0.109253	0.19831	0.115431	0.133524	0.153772	0.111481	0.110686	0.151564	0.103976	0.105527	0.0570733	0.0444102	0.0958471
0.345984	0.314264	0.251705	0.301772	0.361921	0.384368	0.326633	0.355018	0.311335	0.289508	0.279065	0.280427	0.337097	0.360124	0.308359	0.372569	0.367576	0.352509	0.274775	0.318377	0.305674	0.11316	0.0296895	0.0872002	0.145392	0.120414	0.107154	0.061316	0	0.0963518	0.0557092	0.0938089	0.0652209	0.10769	0.0715125	0.0966256	0.0407805	0.0479372	0.136994	0.0541145	0.0821231	0.0924559	0.0740788	0.0493699	0.0902479	0.0555397	0.079166	0.0269701	0.0771465	0.0706866
0.249633	0.291147	0.197606	0.220572	0.265569	0.288016	0.253009	0.301597	0.257915	0.246186	0.213016	0.227007	0.248321	0.278924	0.212007	0.276217	0.272451	0.256157	0.208726	0.259165	0.232049	0.0263203	0.0974815	0.0453368	0.0490401	0.0298948	0.0242108	0.157668	0.0963518	0	0.152061	0.0184412	0.0858152	0.0702006	0.114834	0.0107658	0.0706937	0.0586217	0.0406421	0.0661564	0.0241441	0.0112556	0.0461867	0.0568973	0.0203938	0.0551498	0.175518	0.123322	0.167666	0.143119
0.401694	0.364454	0.307414	0.357481	0.41763	0.440078	0.334723	0.405207	0.361525	0.345217	0.334774	0.330617	0.392806	0.368215	0.364068	0.380659	0.375666	0.408218	0.330484	0.374086	0.361383	0.16362	0.079879	0.142909	0.201101	0.170874	0.157614	0.0986804	0.0557092	0.152061	0	0.144269	0.110161	0.11053	0.0688336	0.152335	0.09097	0.103646	0.192703	0.109824	0.132583	0.148165	0.124539	0.105079	0.145957	0.105729	0.0234568	0.0468203	0.0818814	0.0681162
0.265007	0.294437	0.193455	0.220795	0.280944	0.303391	0.253232	0.320039	0.276356	0.246409	0.21324	0.245448	0.25612	0.279147	0.227381	0.291592	0.290892	0.271531	0.208949	0.262455	0.232272	0.0336795	0.100771	0.0441018	0.0644148	0.0266051	0.0133454	0.142293	0.0938089	0.0184412	0.144269	0	0.0704405	0.052986	0.101501	0.0156484	0.0739833	0.0619114	0.0560167	0.0640464	0.0116858	0.0114787	0.0308121	0.060187	0.0236835	0.0584395	0.162768	0.107947	0.170955	0.127745
0.335448	0.270915	0.241168	0.291236	0.351385	0.373832	0.316096	0.311669	0.267986	0.278971	0.268529	0.260078	0.32656	0.349588	0.297822	0.362032	0.35704	0.341972	0.264238	0.30784	0.295137	0.0973737	0.0562372	0.0766635	0.134855	0.0880051	0.0747454	0.0718527	0.0652209	0.0858152	0.110161	0.0704405	0	0.0752806	0.0413274	0.0860889	0.0343558	0.0449763	0.126457	0.0814567	0.061671	0.0819193	0.0416698	0.0539848	0.0797112	0.0321235	0.117007	0.0700121	0.109555	0.114035
0.317993	0.331044	0.223714	0.273781	0.33393	0.356377	0.251023	0.371798	0.328115	0.261516	0.251074	0.297208	0.309106	0.284514	0.280367	0.296959	0.295033	0.324517	0.246784	0.306638	0.277683	0.085439	0.114652	0.0592091	0.117401	0.0623849	0.056416	0.140426	0.10769	0.0702006	0.11053	0.052986	0.0752806	0	0.0677624	0.0686344	0.087864	0.075792	0.109003	0.0791537	0.0558694	0.0644648	0.0411865	0.0740676	0.0754429	0.0723201	0.129029	0.111329	0.184836	0.122378
0.364467	0.301161	0.270187	0.320254	0.380403	0.402851	0.297496	0.341914	0.298232	0.30799	0.297547	0.289097	0.355579	0.330988	0.326841	0.343432	0.338439	0.370991	0.293257	0.336859	0.324156	0.126393	0.0625288	0.105682	0.163874	0.128106	0.114846	0.0904528	0.0715125	0.114834	0.0688336	0.101501	0.0413274	0.0677624	0	0.115108	0.0482232	0.0664194	0.155476	0.0877483	0.0906899	0.110938	0.0817707	0.0678522	0.10873	0.0611424	0.0756798	0.0873856	0.117074	0.131409
0.249359	0.294337	0.18684	0.212722	0.265296	0.287743	0.245159	0.312363	0.268681	0.238337	0.205167	0.237773	0.240471	0.271075	0.211733	0.275943	0.283217	0.255883	0.200876	0.262355	0.2242	0.0341698	0.100672	0.0360292	0.0487664	0.0267047	0.013445	0.157942	0.0966256	0.0107658	0.152335	0.0156484	0.0860889	0.0686344	0.115108	0	0.0738837	0.0618117	0.0403683	0.0559738	0.0244179	0.00708596	0.0464605	0.0600874	0.0235839	0.0583398	0.175792	0.123596	0.170856	0.143393
0.316243	0.273484	0.230421	0.272031	0.33218	0.354627	0.296892	0.314237	0.270555	0.259767	0.249324	0.240874	0.307356	0.330384	0.278618	0.342828	0.337835	0.322768	0.245034	0.288636	0.275933	0.0933341	0.0267878	0.0630002	0.115651	0.100588	0.0873288	0.091057	0.0407805	0.0706937	0.09097	0.0739833	0.0343558	0.087864	0.0482232	0.0738837	0	0.0181962	0.107545	0.0535167	0.0622976	0.0667978	0.0542532	0.019629	0.0605069	0.0173838	0.108907	0.0674439	0.100472	0.111467
0.298047	0.27798	0.218349	0.253835	0.313984	0.336431	0.278696	0.324858	0.275051	0.24157	0.231128	0.244143	0.28916	0.312187	0.260421	0.324632	0.319639	0.304571	0.226838	0.27044	0.257736	0.0812621	0.0388598	0.0509282	0.100079	0.0885165	0.0752568	0.109253	0.0479372	0.0586217	0.103646	0.0619114	0.0449763	0.075792	0.0664194	0.0618117	0.0181962	0	0.0954726	0.0490205	0.0502256	0.0547258	0.0421812	0.00930015	0.0423107	0.0280043	0.127103	0.0749072	0.118668	0.106971
0.248856	0.327998	0.218622	0.211425	0.256819	0.27988	0.266554	0.330873	0.294766	0.262184	0.238214	0.256282	0.243467	0.245858	0.223496	0.269307	0.301726	0.215515	0.218591	0.296016	0.236395	0.0593866	0.134332	0.0497937	0.0105446	0.0466178	0.0525867	0.19831	0.136994	0.0406421	0.192703	0.0560167	0.126457	0.109003	0.155476	0.0403683	0.107545	0.0954726	0	0.0828794	0.0647862	0.044538	0.0868288	0.0937482	0.0572447	0.0943337	0.21616	0.163964	0.207725	0.183761
0.29187	0.327	0.203925	0.247658	0.307807	0.330254	0.273132	0.367754	0.324071	0.23846	0.237217	0.293164	0.282982	0.30601	0.260377	0.318454	0.338607	0.298394	0.22066	0.302594	0.251559	0.0901436	0.0575772	0.0330857	0.0912774	0.069799	0.0681922	0.115431	0.0541145	0.0661564	0.109824	0.0640464	0.0814567	0.0791537	0.0877483	0.0559738	0.0535167	0.0490205	0.0828794	0	0.0652402	0.0549007	0.0645555	0.0397203	0.0713986	0.0682758	0.133281	0.0810846	0.127761	0.100882
0.273777	0.282751	0.194649	0.229565	0.289713	0.312161	0.254425	0.315929	0.272246	0.247603	0.214433	0.241338	0.264889	0.287917	0.236151	0.300361	0.295369	0.280301	0.210143	0.250769	0.233466	0.0357026	0.0890854	0.0452955	0.0731843	0.0382909	0.0250312	0.133524	0.0821231	0.0241441	0.132583	0.0116858	0.061671	0.0558694	0.0906899	0.0244179	0.0622976	0.0502256	0.0647862	0.0652402	0	0.0202482	0.0220426	0.0485012	0.0195735	0.0467537	0.151374	0.0991777	0.15927	0.118975
0.253529	0.287251	0.186351	0.209316	0.269465	0.291912	0.241753	0.312853	0.26917	0.23493	0.201761	0.238263	0.244641	0.267669	0.215903	0.280113	0.283707	0.260053	0.19747	0.255269	0.220794	0.0375759	0.0935856	0.0340812	0.052936	0.0337907	0.020531	0.153772	0.0924559	0.0112556	0.148165	0.0114787	0.0819193	0.0644648	0.110938	0.00708596	0.0667978	0.0547258	0.044538	0.0549007	0.0202482	0	0.0422908	0.0530014	0.0164979	0.0512539	0.171622	0.119426	0.16377	0.139223
0.295819	0.289858	0.20154	0.251607	0.311756	0.334203	0.276468	0.330612	0.286929	0.246918	0.2289	0.256021	0.286932	0.309959	0.258194	0.322404	0.317411	0.302344	0.22461	0.268212	0.255509	0.0577452	0.081041	0.0446109	0.0952269	0.0463352	0.0342421	0.111481	0.0740788	0.0461867	0.124539	0.0308121	0.0416698	0.0411865	0.0817707	0.0464605	0.0542532	0.0421812	0.0868288	0.0645555	0.0220426	0.0422908	0	0.0404569	0.0400828	0.0387093	0.143038	0.0777184	0.151225	0.0969326
0.296615	0.28728	0.216625	0.252402	0.312551	0.334998	0.277263	0.333866	0.284351	0.240138	0.229695	0.253443	0.287727	0.310755	0.258989	0.323199	0.318206	0.303139	0.225405	0.269007	0.256304	0.0795377	0.0405842	0.0492038	0.0983551	0.0867921	0.0735324	0.110686	0.0493699	0.0568973	0.105079	0.060187	0.0539848	0.0740676	0.0678522	0.0600874	0.019629	0.00930015	0.0937482	0.0397203	0.0485012	0.0530014	0.0404569	0	0.040878	0.0370128	0.128536	0.07634	0.120101	0.0976707
0.255737	0.270753	0.202849	0.211524	0.271673	0.29412	0.243961	0.306562	0.252673	0.237138	0.203969	0.221765	0.246849	0.269877	0.218111	0.282321	0.277328	0.262261	0.199678	0.238771	0.223002	0.0430342	0.0770876	0.0505791	0.0618516	0.0502886	0.0370289	0.151564	0.0902479	0.0203938	0.145957	0.0236835	0.0797112	0.0754429	0.10873	0.0235839	0.0605069	0.0423107	0.0572447	0.0713986	0.0195735	0.0164979	0.0400828	0.040878	0	0.0475877	0.169414	0.117218	0.160979	0.137015
0.303324	0.258724	0.214877	0.259112	0.319261	0.341708	0.283973	0.299478	0.255795	0.246847	0.236405	0.227954	0.294437	0.317464	0.265698	0.329909	0.324916	0.309848	0.232115	0.275717	0.263013	0.0777902	0.0423317	0.0474563	0.102732	0.0850446	0.0717849	0.103976	0.0555397	0.0551498	0.105729	0.0584395	0.0321235	0.0723201	0.0611424	0.0583398	0.0173838	0.0280043	0.0943337	0.0682758	0.0467537	0.0512539	0.0387093	0.0370128	0.0475877	0	0.121826	0.0822031	0.113391	0.126226
0.42515	0.376257	0.330871	0.380938	0.441087	0.463534	0.35818	0.417011	0.373328	0.368674	0.358231	0.349781	0.416263	0.391672	0.387525	0.404116	0.399123	0.431675	0.353941	0.397543	0.38484	0.187076	0.0929095	0.166366	0.224558	0.189373	0.176113	0.105527	0.079166	0.175518	0.0234568	0.162768	0.117007	0.129029	0.0756798	0.175792	0.108907	0.127103	0.21616	0.133281	0.151374	0.171622	0.143038	0.128536	0.169414	0.121826	0	0.0653194	0.0936853	0.0563122
0.372954	0.340927	0.278675	0.328742	0.388891	0.411338	0.353603	0.381681	0.337998	0.316478	0.306035	0.307091	0.364067	0.387095	0.335329	0.399539	0.394546	0.379479	0.301745	0.345347	0.332644	0.13488	0.0563529	0.11417	0.172362	0.124054	0.111377	0.0570733	0.0269701	0.123322	0.0468203	0.107947	0.0700121	0.111329	0.0873856	0.123596	0.0674439	0.0749072	0.163964	0.0810846	0.0991777	0.119426	0.0777184	0.07634	0.117218	0.0822031	0.0653194	0	0.0735069	0.0440232
0.416715	0.351876	0.327393	0.372503	0.432652	0.455099	0.397364	0.323326	0.279643	0.360238	0.349796	0.341345	0.407827	0.430855	0.379089	0.4433	0.438307	0.423239	0.345505	0.389107	0.376404	0.190306	0.0844741	0.159972	0.216123	0.19756	0.184301	0.0444102	0.0771465	0.167666	0.0818814	0.170955	0.109555	0.184836	0.117074	0.170856	0.100472	0.118668	0.207725	0.127761	0.15927	0.16377	0.151225	0.120101	0.160979	0.113391	0.0936853	0.0735069	0	0.102379
0.392752	0.384951	0.298472	0.34854	0.408689	0.431136	0.373401	0.425704	0.382022	0.336275	0.325833	0.351114	0.383864	0.406892	0.355126	0.419336	0.414344	0.399276	0.321542	0.365144	0.352441	0.154678	0.100376	0.133968	0.192159	0.137144	0.131175	0.0958471	0.0706866	0.143119	0.0681162	0.127745	0.114035	0.122378	0.131409	0.143393	0.111467	0.106971	0.183761	0.100882	0.118975	0.139223	0.0969326	0.0976707	0.137015	0.126226	0.0563122	0.0440232	0.102379	0
0.267169	0.293441	0.203193	0.230533	0.283106	0.305553	0.262969	0.311468	0.267785	0.256147	0.222977	0.236877	0.258281	0.288885	0.229543	0.293754	0.288761	0.273693	0.218687	0.261459	0.24201	0.029095	0.0997758	0.0538394	0.0665766	0.0276004	0.0143407	0.140131	0.0928136	0.0175365	0.143273	0.00973759	0.0682787	0.0603305	0.100505	0.0178102	0.072988	0.0609161	0.0581786	0.073784	0.0106905	0.0212163	0.0286503	0.0591917	0.0226882	0.0574441	0.161773	0.105785	0.16996	0.125583
0.331937	0.279364	0.237657	0.287725	0.347874	0.370321	0.312586	0.320118	0.276435	0.27546	0.265018	0.256567	0.323049	0.346077	0.294311	0.358521	0.353529	0.338461	0.260727	0.304329	0.291626	0.0950293	0.029999	0.0731527	0.131344	0.102284	0.089024	0.0753635	0.0389828	0.0823043	0.0850894	0.0756786	0.0262381	0.0895592	0.0325297	0.0825781	0.0156935	0.0338897	0.122946	0.0552185	0.0639928	0.0784084	0.0559484	0.0353224	0.0762004	0.0286127	0.0968934	0.0615634	0.0952768	0.105587
0.269994	0.257662	0.246242	0.256085	0.285931	0.308378	0.288521	0.269578	0.22443	0.281699	0.248529	0.194624	0.283833	0.314437	0.232368	0.296578	0.299161	0.284094	0.244239	0.280265	0.267562	0.056125	0.0741165	0.0939729	0.0749423	0.0785308	0.0728469	0.137307	0.102056	0.0486361	0.152246	0.0670773	0.065454	0.118837	0.0944729	0.0594019	0.0612757	0.0657719	0.0779112	0.114792	0.0629672	0.0598917	0.0776502	0.0750721	0.0445603	0.0465166	0.16405	0.12872	0.146721	0.172743
0.259294	0.329021	0.21148	0.230234	0.275231	0.297678	0.267577	0.339471	0.295789	0.263208	0.239238	0.264881	0.257983	0.288586	0.232095	0.285879	0.310325	0.265819	0.219614	0.297039	0.241711	0.0531123	0.135355	0.0535404	0.0587019	0.00797919	0.0212389	0.161129	0.128393	0.037874	0.178853	0.0345843	0.0959843	0.0683227	0.136085	0.0346839	0.108568	0.0964957	0.0503038	0.0777782	0.0462701	0.0417699	0.0543144	0.0947713	0.0582678	0.0930237	0.197352	0.132033	0.20554	0.14104
0.300513	0.32767	0.221689	0.2563	0.316449	0.338896	0.281161	0.375423	0.324741	0.244036	0.237887	0.293833	0.291625	0.314653	0.262887	0.327097	0.339277	0.307037	0.229303	0.303264	0.260202	0.104228	0.0430953	0.0542684	0.10342	0.0918567	0.0822768	0.106788	0.0454719	0.0779079	0.101181	0.0781311	0.0955413	0.0932383	0.101833	0.0700584	0.0611854	0.050565	0.0988128	0.0220576	0.0793248	0.0666523	0.0786401	0.0415565	0.0720683	0.0785693	0.124638	0.0724419	0.116202	0.0922394
0.347306	0.339812	0.253027	0.303094	0.363243	0.38569	0.327955	0.380565	0.336883	0.29083	0.280387	0.305975	0.338419	0.361447	0.309681	0.373891	0.368898	0.353831	0.276097	0.319699	0.306996	0.109232	0.0779645	0.0885222	0.146714	0.0916981	0.0857292	0.103739	0.0710023	0.0976738	0.121462	0.0822992	0.0688964	0.0769322	0.0862699	0.0979476	0.0663282	0.061832	0.138316	0.0630123	0.0735297	0.0937779	0.0514871	0.0525319	0.0915699	0.0810874	0.139961	0.0746419	0.148149	0.083649
0.24022	0.287436	0.187393	0.196008	0.256157	0.278604	0.228445	0.322078	0.269355	0.221622	0.197652	0.238448	0.231333	0.254361	0.205661	0.266805	0.283891	0.246745	0.184162	0.255454	0.207485	0.050884	0.0937703	0.0338965	0.0451689	0.033606	0.0289326	0.16708	0.105764	0.0245637	0.161473	0.0247868	0.0952273	0.0777728	0.124246	0.0167142	0.076023	0.0578268	0.0405621	0.054716	0.0335563	0.0133081	0.0555989	0.056394	0.0166826	0.0631038	0.18493	0.132734	0.176495	0.152531
0.240883	0.245348	0.220678	0.21971	0.25682	0.279267	0.221532	0.351719	0.277123	0.191982	0.19292	0.228426	0.231996	0.255023	0.215214	0.267468	0.262475	0.247407	0.212543	0.220942	0.200572	0.0835907	0.0913577	0.0608326	0.102408	0.0908451	0.0775854	0.166417	0.105101	0.0609503	0.16081	0.06424	0.0945645	0.0856963	0.123583	0.0641403	0.0753602	0.057164	0.0978012	0.0816521	0.0556207	0.0570544	0.0549361	0.0557312	0.0451563	0.062441	0.184267	0.132071	0.175832	0.151869
0.317624	0.266277	0.230052	0.273411	0.33356	0.356008	0.298272	0.307031	0.263348	0.261147	0.250704	0.242254	0.308736	0.331764	0.279998	0.344208	0.339215	0.324148	0.246414	0.290016	0.277313	0.0929645	0.0308372	0.0626306	0.117031	0.100219	0.0869592	0.0896768	0.0479867	0.0703241	0.0981761	0.0736137	0.0253999	0.0874944	0.046843	0.0735141	0.00895593	0.0195764	0.108633	0.0607228	0.061928	0.0664282	0.0538836	0.0285849	0.0618871	0.0151743	0.10998	0.0746501	0.0990914	0.118673
0.278395	0.283382	0.199267	0.234182	0.294331	0.316779	0.259043	0.31656	0.272877	0.252221	0.219051	0.24197	0.269507	0.292535	0.240769	0.304979	0.299986	0.284919	0.214761	0.2514	0.238084	0.0403205	0.0897168	0.0499135	0.0778022	0.0376595	0.0243998	0.128906	0.0827545	0.028762	0.133214	0.0133874	0.0570531	0.055238	0.0904464	0.0290358	0.062929	0.050857	0.0694041	0.0698581	0.00461793	0.0248661	0.0174247	0.0491326	0.0226581	0.0473851	0.151714	0.0945598	0.159901	0.114357
0.36575	0.300911	0.281386	0.321538	0.381687	0.404134	0.346399	0.325337	0.280196	0.309273	0.298831	0.29038	0.356862	0.37989	0.328124	0.392334	0.387342	0.372274	0.29454	0.338142	0.325439	0.144299	0.033509	0.113965	0.165157	0.151553	0.138293	0.0415505	0.0311391	0.121658	0.0813286	0.124948	0.063548	0.138829	0.0710662	0.124848	0.0509646	0.0677027	0.158509	0.0817541	0.113262	0.117762	0.105218	0.0691355	0.110013	0.0665085	0.0931325	0.0578025	0.0509651	0.101826
0.32214	0.282447	0.236609	0.277928	0.338077	0.360524	0.302789	0.323492	0.279518	0.265663	0.255221	0.24861	0.313253	0.33628	0.284514	0.348725	0.343732	0.328664	0.25093	0.294532	0.281829	0.0995224	0.0205995	0.0691885	0.121548	0.106777	0.0935171	0.0851603	0.0318173	0.076882	0.0820068	0.0801717	0.0436107	0.0940523	0.0499023	0.080072	0.00925484	0.0240929	0.113733	0.0445535	0.0684859	0.0729861	0.0604415	0.0255256	0.0664036	0.0266387	0.10301	0.0584807	0.0945749	0.102504
0.297914	0.318325	0.215883	0.253702	0.313851	0.336298	0.278563	0.36287	0.315396	0.241437	0.230995	0.284488	0.289026	0.312054	0.260288	0.324498	0.329932	0.304438	0.226704	0.293919	0.257603	0.0916753	0.0413261	0.0484619	0.0976131	0.0860502	0.0727905	0.109386	0.0480704	0.065355	0.10378	0.0655781	0.0829884	0.0806854	0.08928	0.0593454	0.0486325	0.0403451	0.0930063	0.0162511	0.0667719	0.0540994	0.0660872	0.031045	0.0627233	0.0660163	0.127237	0.0750405	0.118801	0.094838
0.31629	0.301129	0.22201	0.272078	0.332227	0.354674	0.296939	0.341882	0.2982	0.259813	0.249371	0.267292	0.307402	0.33043	0.278664	0.342874	0.337882	0.322814	0.24508	0.288682	0.275979	0.0808404	0.0392815	0.0575056	0.115697	0.0880947	0.074835	0.0910106	0.0323193	0.0666572	0.0854038	0.0614896	0.049461	0.0753702	0.0557526	0.0669309	0.0276453	0.023149	0.107299	0.0319957	0.0498038	0.0627613	0.0417595	0.0196753	0.0605533	0.0424044	0.108861	0.0566647	0.109466	0.0838218
0.256295	0.271653	0.224676	0.23481	0.272232	0.294679	0.267247	0.283277	0.238421	0.260424	0.227254	0.199938	0.262559	0.293162	0.218669	0.282879	0.277887	0.262819	0.222964	0.25899	0.246287	0.0421344	0.0779875	0.0724066	0.0609517	0.0569645	0.0512806	0.151006	0.0896896	0.0270697	0.145399	0.0455109	0.0791529	0.0972703	0.108172	0.0378355	0.0599486	0.0442056	0.0563449	0.0932261	0.0414009	0.0383253	0.0560838	0.0535058	0.0232856	0.0470294	0.168856	0.11666	0.16042	0.151176
0.341952	0.277113	0.247672	0.29774	0.357889	0.380336	0.322601	0.302534	0.258851	0.285475	0.275033	0.266582	0.333064	0.356092	0.304326	0.368536	0.363544	0.348476	0.270742	0.314344	0.301641	0.103878	0.0551654	0.0831676	0.141359	0.104716	0.0914565	0.0653486	0.0641492	0.0923192	0.109089	0.0781111	0.0167111	0.0919917	0.0402557	0.092593	0.0332841	0.0439046	0.132961	0.0803849	0.0681751	0.0884233	0.0583809	0.0529131	0.0862153	0.0386276	0.115936	0.0791474	0.0928443	0.123171
0.337904	0.285944	0.243624	0.293691	0.35384	0.376288	0.318552	0.326698	0.283015	0.281427	0.270984	0.262534	0.329016	0.352044	0.300278	0.364488	0.359495	0.344428	0.266694	0.310296	0.297593	0.0998295	0.0435415	0.0791194	0.137311	0.0881279	0.0763264	0.0693968	0.0525253	0.088271	0.0974654	0.0728964	0.0150287	0.0754034	0.039978	0.0885448	0.0216602	0.0398564	0.128913	0.068761	0.0641269	0.0843751	0.0420843	0.0412892	0.0821671	0.0345794	0.104312	0.0558583	0.109433	0.0990065
0.302999	0.335676	0.223099	0.258786	0.318935	0.341383	0.283647	0.380512	0.332747	0.247135	0.245892	0.301839	0.294111	0.317139	0.269053	0.329583	0.347283	0.309523	0.231789	0.31127	0.262688	0.109318	0.0511012	0.0538383	0.102989	0.0914265	0.0873665	0.104302	0.0429857	0.0829975	0.098695	0.0832207	0.100631	0.0983279	0.106922	0.075148	0.0662751	0.057696	0.0983826	0.0216275	0.0844144	0.0717419	0.0837297	0.0483959	0.0800742	0.0836589	0.122152	0.0699558	0.113716	0.0897532
0.265462	0.313813	0.201485	0.228825	0.281398	0.303846	0.261262	0.331839	0.288157	0.254439	0.22403	0.257249	0.256574	0.287178	0.227836	0.292046	0.302693	0.271986	0.216979	0.281831	0.240302	0.0454802	0.120148	0.052132	0.0648692	0.00985336	0.006031	0.145922	0.113185	0.0302419	0.163645	0.0193764	0.0807764	0.0531148	0.120877	0.019476	0.0933598	0.0812878	0.0564712	0.0720766	0.0310622	0.026562	0.0391066	0.0795634	0.0430599	0.0778159	0.182144	0.116825	0.190332	0.12729
0.286757	0.275311	0.222781	0.250121	0.302694	0.325141	0.282558	0.293337	0.249655	0.275735	0.242565	0.218747	0.27787	0.308473	0.249132	0.313342	0.308349	0.293282	0.238275	0.274301	0.261598	0.0486833	0.0816457	0.0734277	0.086165	0.0457306	0.0324709	0.120543	0.0771366	0.0371248	0.125143	0.0293259	0.0486904	0.0784606	0.0823753	0.0373986	0.0548579	0.056892	0.0777669	0.0933724	0.0281322	0.0408047	0.0372741	0.0659005	0.0385966	0.039314	0.143642	0.0883436	0.15183	0.132367
0.314451	0.249612	0.231837	0.270239	0.330388	0.352835	0.2951	0.270575	0.223684	0.273126	0.247532	0.239081	0.305564	0.328591	0.276825	0.341036	0.336043	0.320976	0.243242	0.286844	0.274141	0.0947499	0.0655437	0.0795675	0.113859	0.102004	0.0887446	0.0928491	0.0876509	0.0721095	0.13784	0.0753991	0.0443022	0.104431	0.0745477	0.0752995	0.0468703	0.0542829	0.10896	0.100387	0.0637134	0.0682136	0.0632448	0.0632914	0.0587148	0.0321112	0.149644	0.114314	0.102264	0.158337
0.226243	0.305204	0.206276	0.21991	0.24218	0.264627	0.252346	0.313328	0.271972	0.245524	0.215421	0.225913	0.247659	0.278262	0.196193	0.252828	0.278933	0.247919	0.208064	0.273222	0.231387	0.0269824	0.111539	0.0540069	0.0274005	0.0385648	0.0353341	0.181057	0.119741	0.0233894	0.17545	0.0387641	0.109205	0.0917501	0.138223	0.0231157	0.0900003	0.072679	0.0379451	0.0748264	0.0475335	0.0272853	0.0695762	0.0709546	0.0344511	0.0770811	0.198907	0.146711	0.190472	0.166509
0.339846	0.275007	0.250816	0.295634	0.355783	0.37823	0.320495	0.255963	0.212281	0.290945	0.272927	0.264476	0.330959	0.353986	0.302221	0.366431	0.361438	0.346371	0.268637	0.312239	0.299536	0.113729	0.083363	0.090971	0.139254	0.120983	0.107724	0.0738938	0.0990543	0.0910887	0.149244	0.0943784	0.0557057	0.115835	0.0859511	0.0942787	0.0614817	0.0721022	0.130856	0.11179	0.0826926	0.0871928	0.0746482	0.0811107	0.0841099	0.0440979	0.161048	0.125718	0.0768687	0.169741
0.189237	0.245652	0.128111	0.129078	0.1972	0.220261	0.136588	0.271254	0.227571	0.179838	0.155868	0.196663	0.168696	0.129999	0.163877	0.162069	0.194488	0.170002	0.136245	0.21367	0.154048	0.318228	0.385319	0.295531	0.296219	0.273095	0.278779	0.411094	0.378357	0.30299	0.381198	0.284548	0.345948	0.270668	0.33843	0.292224	0.358532	0.34646	0.287821	0.327742	0.296234	0.291734	0.304278	0.344735	0.308232	0.342988	0.399697	0.381997	0.455504	0.391004
0.139276	0.203266	0.0857253	0.0909863	0.147239	0.1703	0.0942032	0.221293	0.17761	0.137453	0.113483	0.146702	0.118735	0.10172	0.113916	0.112108	0.144527	0.134147	0.0938598	0.171284	0.111663	0.268267	0.342934	0.253146	0.260364	0.223134	0.228818	0.368708	0.335972	0.253029	0.338813	0.242163	0.303563	0.228282	0.296045	0.242263	0.316146	0.304074	0.251966	0.285357	0.253849	0.249349	0.261893	0.30235	0.265847	0.300603	0.357312	0.339612	0.413118	0.348619
0.179885	0.219309	0.094192	0.135673	0.195822	0.218269	0.117821	0.260062	0.21638	0.130768	0.129525	0.185472	0.170998	0.146406	0.152686	0.158851	0.183297	0.186409	0.109902	0.194903	0.139574	0.307037	0.336249	0.254434	0.312626	0.261903	0.267587	0.362023	0.329287	0.291798	0.332128	0.273357	0.296878	0.221598	0.28936	0.281032	0.309462	0.29739	0.304228	0.278672	0.277467	0.280543	0.262784	0.295665	0.29704	0.293918	0.350627	0.332927	0.406434	0.341934
0.168593	0.167538	0.0743137	0.124381	0.18453	0.206977	0.101623	0.208292	0.164609	0.127268	0.101674	0.133702	0.159706	0.135114	0.130968	0.147559	0.142566	0.175118	0.0973837	0.143132	0.128283	0.263853	0.299631	0.258294	0.301334	0.246318	0.240349	0.325405	0.292668	0.252294	0.295509	0.236919	0.260259	0.199085	0.252741	0.252568	0.272843	0.260771	0.292936	0.278239	0.22815	0.248398	0.21859	0.259046	0.24619	0.257299	0.314008	0.296308	0.369815	0.305315
0.193403	0.205228	0.106699	0.149191	0.20934	0.231787	0.126433	0.245981	0.202299	0.159653	0.126484	0.171391	0.184515	0.159924	0.155777	0.172368	0.169216	0.199927	0.122193	0.180821	0.153092	0.292955	0.344895	0.290679	0.326144	0.271128	0.265159	0.37067	0.337933	0.277717	0.340774	0.261729	0.305524	0.23147	0.298006	0.277377	0.318108	0.306036	0.317746	0.310624	0.263386	0.273208	0.263854	0.304311	0.282959	0.302564	0.359273	0.341573	0.41508	0.35058
0.359165	0.378962	0.264885	0.314953	0.375101	0.397549	0.292194	0.419716	0.376033	0.302688	0.292246	0.345126	0.350277	0.325686	0.321539	0.33813	0.34295	0.365689	0.287955	0.354556	0.318854	0.46669	0.427721	0.433714	0.491906	0.43689	0.430921	0.445919	0.413183	0.451452	0.416024	0.433011	0.44138	0.381251	0.411135	0.443139	0.438812	0.434316	0.483508	0.400628	0.437121	0.440196	0.422438	0.425016	0.456694	0.453571	0.434523	0.416823	0.49033	0.42583
0.235363	0.235228	0.141083	0.19115	0.251299	0.273747	0.168392	0.275981	0.232299	0.178886	0.168443	0.201391	0.226475	0.201884	0.197737	0.214328	0.209335	0.241887	0.164153	0.210822	0.195052	0.330622	0.291562	0.309912	0.368104	0.313088	0.307119	0.317336	0.2846	0.319063	0.287441	0.303689	0.297646	0.250703	0.2674	0.319337	0.295078	0.290581	0.359705	0.276826	0.294919	0.315167	0.278703	0.281281	0.312959	0.309837	0.30594	0.28824	0.361747	0.297247
0.27886	0.214021	0.184581	0.234648	0.294797	0.317244	0.21189	0.232082	0.1884	0.222383	0.211941	0.20349	0.269973	0.245381	0.241234	0.257826	0.252833	0.285384	0.207651	0.251253	0.238549	0.374119	0.279953	0.353409	0.411601	0.356585	0.350616	0.243134	0.266209	0.362561	0.26353	0.347186	0.276746	0.2942	0.247727	0.362835	0.29595	0.314146	0.403203	0.320324	0.338417	0.358665	0.316374	0.315579	0.356457	0.308869	0.270376	0.269542	0.287544	0.302775
0.279106	0.24064	0.184827	0.234894	0.295043	0.31749	0.212136	0.281393	0.237711	0.22263	0.212187	0.206803	0.270219	0.245627	0.241481	0.258072	0.253079	0.285631	0.207897	0.251499	0.238796	0.374366	0.289398	0.353656	0.411847	0.356831	0.350863	0.284869	0.266455	0.362807	0.241049	0.347433	0.303058	0.294446	0.272812	0.363081	0.30049	0.314393	0.403449	0.32057	0.338663	0.358911	0.31662	0.315825	0.356703	0.315249	0.258322	0.247061	0.314128	0.280294
0.239154	0.239939	0.144874	0.194942	0.255091	0.277538	0.219803	0.280693	0.23701	0.182677	0.172235	0.206102	0.230266	0.253294	0.201528	0.265739	0.260746	0.245678	0.167944	0.215533	0.198843	0.334413	0.288698	0.313703	0.371895	0.316879	0.31091	0.284169	0.259008	0.322855	0.256438	0.30748	0.302357	0.302113	0.319731	0.323129	0.299789	0.295293	0.363497	0.280617	0.298711	0.318959	0.283414	0.285993	0.317671	0.314548	0.267361	0.232345	0.2907	0.211049
0.249043	0.276814	0.154764	0.204831	0.26498	0.287427	0.182073	0.317567	0.273885	0.192566	0.187031	0.242977	0.240156	0.215564	0.211417	0.228009	0.240802	0.255567	0.177834	0.252408	0.208733	0.364542	0.325573	0.323592	0.381784	0.326768	0.325092	0.321044	0.295883	0.349303	0.260845	0.330862	0.339232	0.279103	0.308986	0.338538	0.336664	0.332167	0.373386	0.290507	0.334972	0.338048	0.320289	0.322867	0.354546	0.351423	0.279344	0.26922	0.335151	0.270651
0.284663	0.219824	0.190383	0.240451	0.3006	0.323047	0.217693	0.249538	0.205855	0.228186	0.217744	0.209293	0.275775	0.251184	0.247037	0.263628	0.258636	0.291187	0.213453	0.257055	0.244352	0.379922	0.323634	0.359212	0.417404	0.362388	0.356419	0.321196	0.332618	0.368364	0.329939	0.352989	0.282549	0.300003	0.261105	0.368637	0.301753	0.319949	0.409006	0.348854	0.34422	0.364468	0.322177	0.321382	0.36226	0.314672	0.336785	0.335951	0.365606	0.369184
0.213884	0.195964	0.119605	0.169672	0.229821	0.252268	0.146914	0.236717	0.193035	0.157408	0.146965	0.162127	0.204997	0.180405	0.176259	0.19285	0.187857	0.220409	0.142675	0.186277	0.173574	0.309144	0.252298	0.288434	0.346625	0.291609	0.28564	0.278072	0.245336	0.297585	0.248177	0.28221	0.258381	0.229224	0.228136	0.297859	0.255813	0.251317	0.338227	0.255348	0.273441	0.293689	0.251398	0.250603	0.291481	0.270572	0.266676	0.248975	0.322482	0.268102
0.205969	0.22546	0.111689	0.161757	0.221906	0.244353	0.138999	0.266213	0.222531	0.149492	0.13905	0.191623	0.197081	0.17249	0.168343	0.184934	0.189448	0.212493	0.134759	0.201054	0.165658	0.313188	0.281794	0.280518	0.33871	0.283694	0.277725	0.307568	0.274832	0.297949	0.277673	0.279508	0.287878	0.227749	0.257632	0.289943	0.28531	0.280813	0.330312	0.247432	0.283618	0.286694	0.268935	0.271513	0.303192	0.300069	0.296172	0.278472	0.351979	0.287479
0.317934	0.28928	0.223654	0.273721	0.33387	0.356318	0.250963	0.330033	0.286351	0.261457	0.251014	0.255443	0.309046	0.284455	0.280308	0.296899	0.291906	0.324458	0.246724	0.290326	0.277623	0.413193	0.338039	0.392483	0.450675	0.395659	0.38969	0.341085	0.308349	0.401634	0.31119	0.38626	0.351698	0.333274	0.321452	0.401908	0.34913	0.35322	0.442276	0.359397	0.37749	0.397738	0.355448	0.354652	0.39553	0.363889	0.329689	0.311989	0.385496	0.341848
0.218918	0.213263	0.124638	0.174705	0.234854	0.257301	0.199566	0.254016	0.210334	0.162441	0.151998	0.179426	0.21003	0.233058	0.181292	0.245502	0.240509	0.225442	0.147708	0.19131	0.178607	0.314177	0.262022	0.293467	0.351658	0.296643	0.290674	0.257493	0.232332	0.302618	0.267641	0.287244	0.275681	0.281877	0.293054	0.302892	0.273113	0.268616	0.34326	0.260381	0.278474	0.298722	0.256738	0.259316	0.296514	0.287872	0.28614	0.22082	0.294327	0.229827
0.323378	0.258539	0.229098	0.279166	0.339315	0.361762	0.256407	0.283346	0.239664	0.266901	0.256459	0.248008	0.31449	0.289899	0.285752	0.302343	0.297351	0.329902	0.252168	0.29577	0.283067	0.418637	0.32447	0.397927	0.456119	0.401103	0.395134	0.286822	0.310727	0.407079	0.262593	0.391704	0.321263	0.338718	0.292244	0.407352	0.340468	0.358664	0.447721	0.364841	0.382934	0.403183	0.360892	0.360097	0.400975	0.353387	0.269439	0.283757	0.293354	0.301838
0.259179	0.2109	0.1649	0.214967	0.275116	0.297563	0.239828	0.251653	0.207971	0.202703	0.19226	0.183809	0.250292	0.273319	0.221554	0.285764	0.280771	0.265704	0.18797	0.231572	0.218869	0.354439	0.260272	0.333728	0.39192	0.336904	0.330935	0.255129	0.246528	0.34288	0.261165	0.327505	0.273318	0.322138	0.290691	0.343154	0.276269	0.294465	0.383522	0.300643	0.318736	0.338984	0.296693	0.295898	0.336776	0.289188	0.268625	0.219558	0.276812	0.252791
0.233781	0.168942	0.139502	0.189569	0.249718	0.272165	0.21443	0.19743	0.153747	0.177304	0.166862	0.158411	0.224894	0.247921	0.196155	0.260366	0.255373	0.240305	0.162572	0.206174	0.193471	0.329041	0.234874	0.30833	0.366522	0.315881	0.305537	0.203822	0.22113	0.317482	0.228192	0.302107	0.231667	0.303156	0.250267	0.317756	0.250871	0.269067	0.358124	0.275245	0.293338	0.313586	0.271295	0.2705	0.311378	0.26379	0.235038	0.19416	0.215013	0.228275
0.233422	0.218874	0.139142	0.18921	0.249359	0.271806	0.214071	0.259628	0.215945	0.176945	0.166503	0.185038	0.224534	0.247562	0.195796	0.260006	0.255014	0.239946	0.162212	0.205814	0.193111	0.328681	0.267633	0.307971	0.366163	0.311147	0.305178	0.263104	0.237944	0.317123	0.265676	0.301748	0.281292	0.296381	0.298666	0.317396	0.278724	0.274228	0.357765	0.274885	0.292979	0.313227	0.270936	0.270141	0.311019	0.293483	0.284175	0.218856	0.292363	0.234609
0.379909	0.386214	0.28563	0.335697	0.395846	0.418293	0.360558	0.426968	0.383285	0.323433	0.31299	0.352378	0.371022	0.394049	0.342284	0.406494	0.401501	0.386434	0.3087	0.361808	0.339599	0.475169	0.434973	0.454458	0.51265	0.457634	0.451665	0.453171	0.420435	0.46361	0.470895	0.448235	0.448632	0.442868	0.466006	0.463884	0.446064	0.441568	0.504252	0.421373	0.444372	0.459714	0.42969	0.432268	0.463946	0.460823	0.489394	0.424075	0.497581	0.433082
0.363081	0.343697	0.321832	0.349172	0.379018	0.401465	0.381608	0.244149	0.239014	0.374786	0.341616	0.287711	0.376921	0.407524	0.325455	0.389665	0.392249	0.377181	0.337326	0.373352	0.360649	0.45834	0.500537	0.505812	0.495822	0.455957	0.457564	0.455781	0.509521	0.461933	0.554461	0.46171	0.4443	0.494222	0.485627	0.469783	0.478656	0.489276	0.495	0.525757	0.460516	0.473189	0.461201	0.498285	0.470981	0.461272	0.561307	0.512854	0.484245	0.546087
0.412994	0.359194	0.318714	0.368782	0.428931	0.451378	0.393642	0.399948	0.356265	0.356517	0.346075	0.337624	0.404106	0.427134	0.375368	0.439578	0.434586	0.419518	0.341784	0.385386	0.372683	0.508253	0.414086	0.487543	0.545735	0.490719	0.48475	0.403424	0.400343	0.496695	0.392253	0.48132	0.421612	0.475953	0.438986	0.496968	0.430084	0.44828	0.537337	0.454457	0.47255	0.492799	0.450508	0.449713	0.490591	0.443003	0.399099	0.373373	0.409956	0.383878
0.420605	0.400537	0.326325	0.376393	0.436542	0.458989	0.401254	0.441291	0.397608	0.364128	0.353686	0.366701	0.411717	0.434745	0.382979	0.447189	0.442197	0.427129	0.349395	0.392997	0.380294	0.515864	0.449296	0.495154	0.553346	0.49833	0.492361	0.444767	0.419607	0.504306	0.417036	0.488931	0.462955	0.483564	0.480329	0.504579	0.460387	0.455891	0.544948	0.462068	0.480161	0.50041	0.458119	0.457324	0.498202	0.475146	0.405232	0.392943	0.451299	0.361186
0.373664	0.391008	0.279384	0.329452	0.389601	0.412048	0.354313	0.431762	0.388079	0.317187	0.306745	0.357172	0.364776	0.387804	0.336038	0.400248	0.402615	0.380188	0.302454	0.366602	0.333353	0.478736	0.439767	0.448213	0.506405	0.451389	0.44542	0.465541	0.432805	0.463498	0.483265	0.445056	0.453426	0.440916	0.4708	0.457638	0.450858	0.446362	0.498007	0.415127	0.449166	0.453469	0.434484	0.437062	0.46874	0.465617	0.501764	0.436444	0.509951	0.445451
0.401553	0.369833	0.307274	0.357341	0.41749	0.439937	0.382202	0.410586	0.366904	0.345076	0.334634	0.335996	0.392666	0.415693	0.363927	0.428138	0.423145	0.408077	0.330344	0.373946	0.361242	0.496812	0.426167	0.476102	0.534294	0.479278	0.473309	0.451941	0.419205	0.485254	0.469665	0.469879	0.432251	0.464512	0.449624	0.485528	0.429683	0.436839	0.525896	0.443017	0.46111	0.481358	0.439067	0.438272	0.47915	0.444442	0.488164	0.422845	0.496352	0.455771
0.434285	0.388458	0.340005	0.390073	0.450222	0.472669	0.367315	0.429212	0.385529	0.377808	0.367366	0.358915	0.425397	0.400806	0.396659	0.41325	0.408258	0.440809	0.363075	0.406677	0.393974	0.529544	0.437217	0.508834	0.567026	0.51201	0.506041	0.432688	0.421634	0.517986	0.388652	0.502611	0.450876	0.449625	0.420631	0.518259	0.451375	0.469571	0.558628	0.475748	0.493841	0.51409	0.471799	0.471004	0.511882	0.464294	0.398565	0.394664	0.454371	0.427897
0.324177	0.291843	0.237473	0.279965	0.340114	0.362561	0.304826	0.332597	0.288914	0.290427	0.257258	0.258007	0.315289	0.338317	0.286551	0.350761	0.345769	0.330701	0.252967	0.296569	0.283866	0.419436	0.431511	0.421453	0.456918	0.401902	0.395933	0.457285	0.425162	0.407878	0.475009	0.392503	0.39214	0.409863	0.432241	0.408151	0.404723	0.404918	0.44852	0.441398	0.383733	0.403982	0.376842	0.413926	0.401774	0.389179	0.493508	0.428495	0.501695	0.461728
0.26305	0.357344	0.239803	0.256717	0.278987	0.301434	0.2959	0.360219	0.324112	0.291531	0.267561	0.278053	0.284466	0.315069	0.245267	0.289635	0.331073	0.284726	0.247938	0.325362	0.268194	0.392042	0.497012	0.413357	0.395791	0.369636	0.382895	0.522786	0.49005	0.399531	0.54051	0.396241	0.457641	0.429979	0.497742	0.396341	0.470224	0.458152	0.402545	0.439435	0.407927	0.403426	0.415971	0.456428	0.419924	0.45468	0.559009	0.493689	0.567196	0.502697
0.302339	0.30987	0.208059	0.258127	0.318276	0.340723	0.282988	0.350624	0.306941	0.245862	0.23542	0.276034	0.293451	0.316479	0.264713	0.328923	0.323931	0.308863	0.231129	0.285464	0.262028	0.397598	0.426811	0.376888	0.43508	0.380064	0.374095	0.452585	0.419849	0.38604	0.470308	0.370665	0.38744	0.365298	0.427541	0.386313	0.400023	0.387951	0.426682	0.396833	0.368028	0.382144	0.353346	0.386227	0.387602	0.384479	0.488808	0.423488	0.496995	0.432495
0.406984	0.397956	0.312705	0.362772	0.422921	0.445368	0.340014	0.43871	0.395027	0.350507	0.340065	0.36412	0.398097	0.373505	0.369358	0.38595	0.380957	0.413508	0.335775	0.379377	0.366673	0.502244	0.446715	0.481533	0.539725	0.484709	0.47874	0.442186	0.417026	0.490685	0.374412	0.47531	0.460374	0.422324	0.430129	0.490959	0.457806	0.45331	0.531327	0.448448	0.466541	0.486789	0.444498	0.44401	0.484581	0.472565	0.392911	0.390362	0.448718	0.385444
0.281332	0.36805	0.250509	0.251477	0.289296	0.312357	0.306606	0.370925	0.334818	0.302237	0.278267	0.288759	0.283519	0.305536	0.255973	0.301784	0.341779	0.275193	0.258644	0.336068	0.276447	0.410324	0.507718	0.41793	0.393834	0.380342	0.393602	0.533492	0.500756	0.410237	0.551216	0.406947	0.468347	0.440685	0.508448	0.407047	0.48093	0.468858	0.393012	0.450141	0.418633	0.414133	0.426677	0.467134	0.430631	0.465387	0.569715	0.504396	0.577902	0.513403
0.340352	0.351201	0.283951	0.311291	0.356288	0.378736	0.343728	0.361651	0.317969	0.336905	0.303736	0.287061	0.33904	0.369643	0.302726	0.366936	0.361944	0.346876	0.299445	0.335471	0.322768	0.435611	0.490868	0.467931	0.473093	0.418077	0.419684	0.516643	0.483906	0.424052	0.534366	0.423829	0.451497	0.456341	0.491598	0.431902	0.464081	0.452009	0.464695	0.487876	0.422636	0.435308	0.42332	0.460404	0.4331	0.448537	0.552865	0.487546	0.561053	0.508206
0.413981	0.449111	0.323994	0.369768	0.429917	0.452364	0.347624	0.489864	0.446182	0.36057	0.359328	0.415274	0.405093	0.380502	0.382488	0.392946	0.413099	0.420505	0.342771	0.424705	0.37367	0.536839	0.49787	0.48853	0.546721	0.491706	0.49739	0.493341	0.46818	0.5216	0.463445	0.503159	0.511529	0.4514	0.481283	0.510835	0.508961	0.504465	0.538323	0.455444	0.507269	0.510345	0.492586	0.495164	0.526843	0.52372	0.481944	0.464244	0.537751	0.473251
0.474558	0.429652	0.380279	0.430346	0.490495	0.512942	0.455207	0.470406	0.426723	0.418082	0.407639	0.399189	0.465671	0.488699	0.436933	0.501143	0.49615	0.481083	0.403349	0.446951	0.434248	0.569818	0.478411	0.549108	0.607299	0.552283	0.546315	0.473882	0.461907	0.558259	0.453817	0.542885	0.49207	0.537518	0.509443	0.558533	0.491648	0.509845	0.598901	0.516022	0.534115	0.554363	0.512072	0.511277	0.552155	0.504568	0.434347	0.434937	0.480413	0.41514
0.442072	0.377233	0.347793	0.39786	0.458009	0.480456	0.422721	0.402041	0.358358	0.385595	0.375153	0.366702	0.433185	0.456212	0.404446	0.468657	0.463664	0.448596	0.370863	0.414465	0.401761	0.537331	0.443165	0.516621	0.574813	0.519797	0.513828	0.405517	0.429421	0.525773	0.421331	0.510398	0.439958	0.505031	0.458558	0.526047	0.459162	0.477358	0.566415	0.483536	0.501629	0.521877	0.479586	0.478791	0.519669	0.472081	0.397874	0.402451	0.412048	0.382654
0.291672	0.303351	0.242847	0.270187	0.307609	0.330056	0.302624	0.306225	0.270118	0.295801	0.262632	0.231635	0.297936	0.32854	0.254046	0.318257	0.313264	0.298196	0.258341	0.294368	0.281665	0.386931	0.443018	0.426827	0.424413	0.376973	0.37858	0.468792	0.436056	0.382949	0.486516	0.382726	0.403647	0.415237	0.443748	0.390798	0.416231	0.410292	0.416015	0.446772	0.381532	0.394204	0.382217	0.4193	0.391996	0.400687	0.505015	0.439696	0.513203	0.467102
0.496892	0.438186	0.402612	0.45268	0.512829	0.535276	0.429922	0.47894	0.435257	0.440415	0.429973	0.421522	0.488004	0.463413	0.459266	0.475857	0.470865	0.503416	0.425682	0.469284	0.456581	0.592151	0.497984	0.571441	0.629633	0.574617	0.568648	0.482416	0.484241	0.580593	0.428532	0.565218	0.500604	0.512232	0.470358	0.580866	0.513982	0.532178	0.621235	0.538355	0.556448	0.576697	0.534406	0.533611	0.574489	0.526901	0.427802	0.457271	0.488947	0.460201
0.381473	0.409244	0.287194	0.337261	0.39741	0.419857	0.314503	0.449997	0.406315	0.324996	0.31946	0.375407	0.372586	0.347994	0.343847	0.360439	0.373232	0.387997	0.310264	0.384838	0.341162	0.496972	0.465578	0.456022	0.514214	0.459198	0.457522	0.491352	0.458616	0.481733	0.461457	0.463292	0.471662	0.411533	0.441416	0.470967	0.469094	0.464597	0.505816	0.422937	0.467402	0.470478	0.452719	0.455297	0.486976	0.483853	0.479956	0.462256	0.535763	0.471263
0.394049	0.352516	0.299769	0.349837	0.409986	0.432433	0.374698	0.393269	0.349587	0.337572	0.32713	0.318679	0.385161	0.408189	0.356423	0.420633	0.415641	0.400573	0.322839	0.366441	0.353738	0.489308	0.401274	0.468598	0.52679	0.471774	0.465805	0.396745	0.381398	0.47775	0.418762	0.462375	0.414934	0.457008	0.432307	0.478023	0.412365	0.429335	0.518392	0.435512	0.453605	0.473854	0.431563	0.430768	0.471646	0.427125	0.432968	0.377155	0.441156	0.410388
0.389038	0.396876	0.294759	0.344826	0.404975	0.427422	0.369687	0.43763	0.393947	0.332561	0.322119	0.36304	0.380151	0.403178	0.351412	0.415623	0.41063	0.395562	0.317829	0.37247	0.348727	0.484604	0.445635	0.463587	0.521779	0.466763	0.460794	0.441106	0.415946	0.472739	0.436102	0.457364	0.459294	0.451997	0.476668	0.473013	0.456726	0.45223	0.513381	0.430502	0.455035	0.468843	0.440352	0.44293	0.474608	0.471485	0.454602	0.389282	0.462789	0.398289
0.362541	0.34002	0.268261	0.318329	0.378478	0.400925	0.34319	0.380774	0.337091	0.306064	0.295622	0.306184	0.353653	0.376681	0.324915	0.389126	0.384133	0.369065	0.291331	0.334933	0.32223	0.4578	0.396355	0.43709	0.495282	0.440266	0.434297	0.422129	0.389393	0.446242	0.439853	0.430867	0.402438	0.4255	0.419812	0.446516	0.39987	0.397827	0.486884	0.404004	0.422098	0.442346	0.400055	0.39926	0.440138	0.414629	0.458352	0.393032	0.466539	0.416759
0.388996	0.324157	0.294716	0.344784	0.404932	0.42738	0.369644	0.356937	0.313255	0.332519	0.322077	0.313626	0.380108	0.403136	0.35137	0.41558	0.410588	0.39552	0.317786	0.361388	0.348685	0.484255	0.390088	0.463545	0.521737	0.466721	0.460752	0.390716	0.399072	0.472696	0.444012	0.457322	0.386881	0.451955	0.405481	0.47297	0.406086	0.424282	0.513339	0.430459	0.448552	0.468801	0.42651	0.425715	0.466593	0.419005	0.450858	0.402405	0.435127	0.435638
0.36914	0.31534	0.27486	0.324928	0.385077	0.407524	0.349789	0.356094	0.312411	0.312663	0.302221	0.29377	0.360252	0.38328	0.331514	0.395724	0.390732	0.375664	0.29793	0.341532	0.328829	0.464399	0.377808	0.443689	0.501881	0.446865	0.440896	0.397449	0.386792	0.452841	0.431732	0.437466	0.377758	0.432099	0.395132	0.453114	0.38623	0.404426	0.493483	0.410603	0.428696	0.448945	0.406654	0.405859	0.446737	0.399149	0.438578	0.390125	0.441859	0.423358
0.387241	0.403359	0.292962	0.343029	0.403178	0.425625	0.36789	0.444113	0.40043	0.330765	0.320322	0.369523	0.378354	0.401381	0.349616	0.413826	0.414966	0.393766	0.316032	0.378953	0.346931	0.491087	0.452118	0.461791	0.519982	0.464966	0.458997	0.447589	0.422428	0.475849	0.465313	0.457407	0.465777	0.453267	0.483151	0.471216	0.463209	0.458713	0.511584	0.428705	0.461517	0.467046	0.446835	0.449413	0.481091	0.477968	0.483812	0.418492	0.491999	0.427499
0.366902	0.327209	0.272622	0.32269	0.382839	0.405286	0.347551	0.367962	0.32428	0.310425	0.299983	0.293372	0.358014	0.381042	0.329276	0.393487	0.388494	0.373426	0.295692	0.339294	0.326591	0.462161	0.391119	0.441451	0.499643	0.444627	0.438658	0.416893	0.39213	0.450603	0.43707	0.435228	0.389627	0.429861	0.407	0.450877	0.387058	0.402188	0.491245	0.408365	0.426459	0.446707	0.404416	0.403621	0.444499	0.401818	0.453116	0.395463	0.461303	0.428696
0.317058	0.358321	0.233204	0.268552	0.328701	0.351148	0.304453	0.399074	0.355392	0.26978	0.268538	0.324484	0.303877	0.326904	0.291698	0.339349	0.369928	0.319289	0.248914	0.333915	0.274293	0.446049	0.437383	0.387313	0.445505	0.400916	0.406599	0.463157	0.43042	0.43081	0.48088	0.412369	0.420739	0.408229	0.438112	0.420045	0.418171	0.413674	0.437107	0.379806	0.416479	0.419555	0.401796	0.404374	0.436053	0.43293	0.499379	0.43406	0.507567	0.443067
0.348599	0.389862	0.264745	0.298253	0.358402	0.380849	0.335994	0.430616	0.386933	0.301321	0.300079	0.356025	0.333578	0.356606	0.323239	0.36905	0.401469	0.34899	0.280455	0.365456	0.305835	0.47759	0.468924	0.417015	0.475206	0.432457	0.438141	0.494698	0.461962	0.462351	0.512421	0.44391	0.45228	0.43977	0.469654	0.451586	0.449712	0.445216	0.466808	0.411347	0.44802	0.451096	0.433337	0.435915	0.467594	0.464471	0.530921	0.465601	0.539108	0.474608
0.297901	0.354316	0.236775	0.237743	0.305865	0.328926	0.292872	0.379918	0.336236	0.288503	0.264533	0.305328	0.277361	0.287509	0.272542	0.318353	0.350772	0.279893	0.24491	0.322334	0.262713	0.426893	0.493984	0.404196	0.40611	0.381759	0.387443	0.519758	0.487022	0.411654	0.537482	0.393213	0.454613	0.426951	0.494714	0.400888	0.467196	0.455124	0.397712	0.436407	0.404899	0.400399	0.412943	0.4534	0.416897	0.451652	0.555981	0.490662	0.564168	0.499669
0.417198	0.359106	0.322919	0.372986	0.433135	0.455582	0.397847	0.399859	0.356177	0.360722	0.350279	0.341828	0.408311	0.431338	0.379573	0.443783	0.43879	0.423723	0.345989	0.389591	0.376888	0.512458	0.418291	0.491747	0.549939	0.494923	0.488954	0.403335	0.404547	0.500899	0.434336	0.485524	0.421524	0.480157	0.438897	0.501173	0.434288	0.452484	0.541541	0.458662	0.476755	0.497003	0.454712	0.453917	0.494795	0.447207	0.441182	0.392729	0.44017	0.425962
0.382057	0.377936	0.287777	0.337845	0.397994	0.420441	0.362706	0.418689	0.375007	0.32558	0.315138	0.344099	0.373169	0.396197	0.344431	0.408642	0.403649	0.388581	0.310847	0.354449	0.341746	0.477316	0.426694	0.456606	0.514798	0.459782	0.453813	0.437317	0.404581	0.465758	0.455041	0.450383	0.440354	0.445016	0.457727	0.466032	0.437785	0.433289	0.5064	0.42352	0.441614	0.461862	0.421411	0.423989	0.459654	0.452545	0.47354	0.40822	0.481727	0.417227
0.350409	0.35886	0.256129	0.306197	0.366345	0.388793	0.331057	0.399614	0.355931	0.293932	0.28349	0.325024	0.341521	0.364549	0.312783	0.376993	0.372001	0.356933	0.279199	0.334454	0.310098	0.446588	0.415195	0.424958	0.48315	0.428134	0.422165	0.440969	0.408232	0.434109	0.458692	0.418735	0.421278	0.413368	0.438652	0.434383	0.41871	0.414214	0.474752	0.391872	0.417018	0.430214	0.402335	0.404914	0.436592	0.433469	0.477191	0.411872	0.485379	0.420879
0.439103	0.374264	0.344824	0.394891	0.45504	0.477487	0.419752	0.396619	0.352936	0.382627	0.372184	0.363733	0.430216	0.453243	0.401478	0.465688	0.460695	0.445628	0.367894	0.411496	0.398793	0.534363	0.440196	0.513652	0.571844	0.516828	0.510859	0.400095	0.426452	0.522804	0.456241	0.507429	0.436989	0.502062	0.455589	0.523078	0.456193	0.474389	0.563446	0.480567	0.49866	0.518908	0.476617	0.475822	0.5167	0.469112	0.463087	0.414634	0.436929	0.447867
0.279926	0.343917	0.226376	0.238383	0.290956	0.313404	0.282473	0.361943	0.31826	0.278103	0.254133	0.287353	0.266132	0.296735	0.254566	0.301604	0.332797	0.281544	0.23451	0.311935	0.252314	0.408917	0.483585	0.395023	0.407761	0.363784	0.369468	0.509359	0.476622	0.393679	0.527082	0.382814	0.444214	0.416552	0.484314	0.382913	0.456797	0.444725	0.399362	0.426007	0.394499	0.389999	0.402544	0.443001	0.406497	0.441253	0.545581	0.480262	0.553769	0.489269
0.412733	0.347894	0.318454	0.368521	0.42867	0.451117	0.393382	0.387728	0.344045	0.356256	0.345814	0.337363	0.403846	0.426873	0.375108	0.439318	0.434325	0.419258	0.341524	0.385126	0.372423	0.507993	0.413826	0.487282	0.545474	0.490458	0.484489	0.413931	0.415234	0.496434	0.460174	0.481059	0.410619	0.475692	0.429219	0.496708	0.429823	0.448019	0.537076	0.454197	0.47229	0.492538	0.450247	0.449452	0.49033	0.442742	0.46702	0.418567	0.458342	0.4518
0.379837	0.329717	0.285557	0.335625	0.395774	0.418221	0.360485	0.370471	0.326788	0.32336	0.312918	0.304467	0.370949	0.393977	0.342211	0.406421	0.401429	0.386361	0.308627	0.352229	0.339526	0.475096	0.380929	0.454386	0.512578	0.457562	0.451593	0.40425	0.389913	0.463537	0.434853	0.448163	0.392135	0.442796	0.409509	0.463811	0.396927	0.415123	0.50418	0.4213	0.439393	0.459642	0.417351	0.416556	0.457434	0.409846	0.441699	0.393246	0.44866	0.426479
0.39576	0.330921	0.301481	0.351548	0.411697	0.434144	0.376409	0.355422	0.31174	0.339283	0.328841	0.32039	0.386873	0.4099	0.358134	0.422345	0.417352	0.402284	0.324551	0.368153	0.355449	0.491019	0.396853	0.470309	0.528501	0.473485	0.467516	0.389201	0.405836	0.479461	0.450777	0.464086	0.393646	0.458719	0.412246	0.479735	0.41285	0.431046	0.520103	0.437224	0.455317	0.475565	0.433274	0.432479	0.473357	0.425769	0.457623	0.409169	0.433612	0.442402
0.306849	0.348112	0.222995	0.258957	0.319106	0.341553	0.294244	0.388866	0.345183	0.259571	0.258329	0.314275	0.294281	0.317309	0.281489	0.329753	0.359719	0.309693	0.238706	0.323706	0.264085	0.43584	0.457477	0.377718	0.43591	0.390707	0.396391	0.483251	0.450515	0.420602	0.500975	0.40216	0.418106	0.39802	0.458207	0.409836	0.430689	0.418617	0.427512	0.3999	0.40627	0.409346	0.391587	0.416893	0.425844	0.422721	0.519474	0.454154	0.527661	0.463161
0.396815	0.369855	0.34799	0.37533	0.412752	0.435199	0.360148	0.323359	0.287252	0.400945	0.367775	0.321445	0.403079	0.386064	0.35919	0.375781	0.370788	0.40334	0.363484	0.399511	0.386808	0.492075	0.526696	0.531971	0.529556	0.482116	0.483723	0.485926	0.535679	0.488092	0.533001	0.487869	0.470459	0.472761	0.464167	0.495941	0.504814	0.515435	0.521158	0.551915	0.486675	0.499347	0.48736	0.524443	0.497139	0.487431	0.539847	0.539012	0.530336	0.572245
0.373413	0.358252	0.279133	0.329201	0.38935	0.411797	0.354062	0.399005	0.355323	0.316936	0.306494	0.324415	0.364525	0.387553	0.335787	0.399997	0.395005	0.379937	0.302203	0.345805	0.333102	0.468672	0.407011	0.447962	0.506154	0.451138	0.445169	0.402482	0.377321	0.457114	0.389902	0.441739	0.42067	0.436372	0.438043	0.457387	0.418102	0.413605	0.497756	0.414876	0.432969	0.453218	0.410927	0.410132	0.45101	0.432861	0.408401	0.350658	0.416589	0.360032
0.380857	0.36079	0.286577	0.336645	0.396794	0.419241	0.361506	0.401543	0.35786	0.32438	0.313938	0.326953	0.371969	0.394997	0.343231	0.407441	0.402449	0.387381	0.309647	0.353249	0.340546	0.476116	0.4247	0.455406	0.513598	0.458582	0.452613	0.450474	0.417738	0.464558	0.468197	0.449183	0.423207	0.443816	0.440581	0.464831	0.420639	0.416143	0.5052	0.42232	0.440414	0.460662	0.418371	0.417576	0.458454	0.435398	0.486697	0.421377	0.494884	0.44265
0.383149	0.413679	0.288869	0.338937	0.399086	0.421533	0.316178	0.454433	0.41075	0.326672	0.323896	0.379843	0.374261	0.34967	0.347056	0.362114	0.377667	0.389673	0.311939	0.389273	0.342838	0.501407	0.462438	0.457698	0.51589	0.460874	0.461958	0.480636	0.4479	0.486169	0.450741	0.467728	0.476097	0.415968	0.445852	0.475403	0.473529	0.469033	0.507492	0.424612	0.471838	0.474913	0.457155	0.459733	0.491411	0.488288	0.46924	0.45154	0.525047	0.460547
0.360993	0.366377	0.266713	0.31678	0.376929	0.399376	0.341641	0.407131	0.363448	0.304516	0.294073	0.332541	0.352105	0.375133	0.323367	0.387577	0.382584	0.367517	0.289783	0.341971	0.320682	0.456252	0.445439	0.435542	0.493733	0.438717	0.432749	0.471213	0.438477	0.444693	0.488937	0.429319	0.428795	0.423952	0.446169	0.444967	0.426227	0.421731	0.485335	0.417607	0.424536	0.440797	0.409853	0.412431	0.444109	0.440986	0.507436	0.442117	0.515623	0.451124
0.325043	0.350974	0.230763	0.280831	0.34098	0.363427	0.305692	0.391727	0.348045	0.268566	0.26119	0.317137	0.316155	0.339183	0.287417	0.351627	0.362581	0.331567	0.253833	0.326567	0.284732	0.438701	0.399732	0.399592	0.457784	0.402768	0.399252	0.425506	0.39277	0.423463	0.44323	0.405022	0.413391	0.400881	0.430765	0.412697	0.410823	0.406327	0.449386	0.366506	0.409132	0.412207	0.394449	0.397027	0.428705	0.425582	0.461729	0.39641	0.469917	0.405417
0.340362	0.312934	0.246082	0.296149	0.356298	0.378745	0.32101	0.353688	0.310005	0.283885	0.273442	0.279098	0.331474	0.354502	0.302736	0.366946	0.361953	0.346886	0.269152	0.312754	0.300051	0.435621	0.391996	0.414911	0.473102	0.418086	0.412118	0.41777	0.385034	0.424062	0.435494	0.408688	0.375352	0.403321	0.392726	0.424336	0.372784	0.375648	0.464704	0.396976	0.399918	0.420166	0.377875	0.37708	0.417958	0.387543	0.453993	0.388673	0.46218	0.417307
0.335243	0.355654	0.240963	0.29103	0.351179	0.373627	0.315891	0.396407	0.352725	0.278766	0.268323	0.321817	0.326355	0.349383	0.297617	0.361827	0.367261	0.341767	0.264033	0.331247	0.294932	0.443381	0.411988	0.409792	0.467984	0.412968	0.406999	0.437762	0.405026	0.428143	0.455486	0.409702	0.418071	0.405561	0.435445	0.419217	0.415503	0.411007	0.459585	0.376706	0.413812	0.416887	0.399129	0.401707	0.433385	0.430262	0.473985	0.408665	0.482172	0.417673
0.23691	0.311452	0.193911	0.215425	0.252847	0.275294	0.250008	0.314327	0.27822	0.245639	0.221669	0.239737	0.243174	0.273777	0.20695	0.263494	0.285181	0.243434	0.203579	0.27947	0.226902	0.364801	0.45112	0.372065	0.369651	0.352032	0.358001	0.503724	0.444158	0.353639	0.498117	0.361431	0.431871	0.414417	0.46089	0.350449	0.424332	0.41226	0.361253	0.393543	0.3702	0.357534	0.392243	0.410536	0.374032	0.408788	0.521574	0.469378	0.521304	0.489175
0.288835	0.333018	0.240009	0.26735	0.304771	0.327218	0.299786	0.335893	0.299786	0.292964	0.259794	0.261303	0.295098	0.325702	0.251209	0.315419	0.310426	0.295359	0.255504	0.301036	0.278827	0.384094	0.472686	0.42399	0.421575	0.374135	0.375742	0.49846	0.465724	0.380111	0.516184	0.379888	0.433315	0.4124	0.473416	0.387961	0.445898	0.433826	0.413177	0.443934	0.383601	0.391367	0.391645	0.432102	0.395598	0.430354	0.534683	0.469363	0.54287	0.478371
0.383724	0.424987	0.299871	0.323566	0.391688	0.414748	0.371119	0.465741	0.422058	0.336447	0.335204	0.391151	0.363183	0.361679	0.358364	0.404175	0.436595	0.354063	0.315581	0.400581	0.34096	0.512715	0.473746	0.45214	0.48028	0.467582	0.473266	0.476793	0.444057	0.497477	0.494517	0.479036	0.487405	0.474895	0.504779	0.486711	0.484837	0.480341	0.471882	0.43132	0.483146	0.486221	0.468463	0.471041	0.502719	0.499596	0.513016	0.447696	0.521203	0.456703
0.425505	0.383972	0.331226	0.381293	0.441442	0.463889	0.406154	0.424725	0.381043	0.369028	0.358586	0.350135	0.416618	0.439645	0.387879	0.45209	0.447097	0.432029	0.354295	0.397897	0.385194	0.520764	0.432731	0.500054	0.558246	0.50323	0.497261	0.428202	0.412854	0.509206	0.404764	0.493831	0.44639	0.488464	0.463763	0.50948	0.443822	0.460791	0.549848	0.466969	0.485062	0.50531	0.463019	0.462224	0.503102	0.458581	0.388667	0.385884	0.434733	0.366087
[truncated: 93 more columns]

## Sheet: 4b_morphological
0	1	2	3	4	5	6	7	8	9	10	11	12	13	14	15	16	17	18	19	20	21	22	23	24	25	26	27	28	29	30	31	32	33	34	35	36	37	38	39	40	41	42	43	44	45	46	47	48	49
0	0	0	0	0	0	0.142857	0.0204082	0	0	0	0	0	0.142857	0	0	0.0204082	0	0	0.0204082	0.0204082	0	0	0	0	0.571429	0.571429	0.571429	0.571429	0.571429	0.571429	0.571429	0.571429	0.571429	0.591837	0.571429	0.571429	0.591837	0.591837	0.571429	0.571429	0.571429	0.571429	0.571429	0.571429	0.571429	0.571429	0.571429	0.571429	0.571429
0	0	0	0	0	0	0.142857	0.0204082	0	0	0	0	0	0.142857	0	0	0.0204082	0	0	0.0204082	0.0204082	0	0	0	0	0.571429	0.571429	0.571429	0.571429	0.571429	0.571429	0.571429	0.571429	0.571429	0.591837	0.571429	0.571429	0.591837	0.591837	0.571429	0.571429	0.571429	0.571429	0.571429	0.571429	0.571429	0.571429	0.571429	0.571429	0.571429
0	0	0	0	0	0	0.142857	0.0204082	0	0	0	0	0	0.142857	0	0	0.0204082	0	0	0.0204082	0.0204082	0	0	0	0	0.571429	0.571429	0.571429	0.571429	0.571429	0.571429	0.571429	0.571429	0.571429	0.591837	0.571429	0.571429	0.591837	0.591837	0.571429	0.571429	0.571429	0.571429	0.571429	0.571429	0.571429	0.571429	0.571429	0.571429	0.571429
0	0	0	0	0	0	0.142857	0.0204082	0	0	0	0	0	0.142857	0	0	0.0204082	0	0	0.0204082	0.0204082	0	0	0	0	0.571429	0.571429	0.571429	0.571429	0.571429	0.571429	0.571429	0.571429	0.571429	0.591837	0.571429	0.571429	0.591837	0.591837	0.571429	0.571429	0.571429	0.571429	0.571429	0.571429	0.571429	0.571429	0.571429	0.571429	0.571429
0	0	0	0	0	0	0.142857	0.0204082	0	0	0	0	0	0.142857	0	0	0.0204082	0	0	0.0204082	0.0204082	0	0	0	0	0.571429	0.571429	0.571429	0.571429	0.571429	0.571429	0.571429	0.571429	0.571429	0.591837	0.571429	0.571429	0.591837	0.591837	0.571429	0.571429	0.571429	0.571429	0.571429	0.571429	0.571429	0.571429	0.571429	0.571429	0.571429
0	0	0	0	0	0	0.142857	0.0204082	0	0	0	0	0	0.142857	0	0	0.0204082	0	0	0.0204082	0.0204082	0	0	0	0	0.571429	0.571429	0.571429	0.571429	0.571429	0.571429	0.571429	0.571429	0.571429	0.591837	0.571429	0.571429	0.591837	0.591837	0.571429	0.571429	0.571429	0.571429	0.571429	0.571429	0.571429	0.571429	0.571429	0.571429	0.571429
0.142857	0.142857	0.142857	0.142857	0.142857	0.142857	0	0.163265	0.142857	0.142857	0.142857	0.142857	0.142857	0	0.142857	0.142857	0.163265	0.142857	0.142857	0.163265	0.163265	0.142857	0.142857	0.142857	0.142857	0.428571	0.428571	0.428571	0.428571	0.428571	0.428571	0.428571	0.428571	0.428571	0.44898	0.428571	0.428571	0.44898	0.44898	0.428571	0.428571	0.428571	0.428571	0.428571	0.428571	0.428571	0.428571	0.428571	0.428571	0.428571
0.0204082	0.0204082	0.0204082	0.0204082	0.0204082	0.0204082	0.163265	0	0.0204082	0.0204082	0.0204082	0.0204082	0.0204082	0.163265	0.0204082	0.0204082	0	0.0204082	0.0204082	0	0	0.0204082	0.0204082	0.0204082	0.0204082	0.591837	0.591837	0.591837	0.591837	0.591837	0.591837	0.591837	0.591837	0.591837	0.571429	0.591837	0.591837	0.571429	0.571429	0.591837	0.591837	0.591837	0.591837	0.591837	0.591837	0.591837	0.591837	0.591837	0.591837	0.591837
0	0	0	0	0	0	0.142857	0.0204082	0	0	0	0	0	0.142857	0	0	0.0204082	0	0	0.0204082	0.0204082	0	0	0	0	0.571429	0.571429	0.571429	0.571429	0.571429	0.571429	0.571429	0.571429	0.571429	0.591837	0.571429	0.571429	0.591837	0.591837	0.571429	0.571429	0.571429	0.571429	0.571429	0.571429	0.571429	0.571429	0.571429	0.571429	0.571429
0	0	0	0	0	0	0.142857	0.0204082	0	0	0	0	0	0.142857	0	0	0.0204082	0	0	0.0204082	0.0204082	0	0	0	0	0.571429	0.571429	0.571429	0.571429	0.571429	0.571429	0.571429	0.571429	0.571429	0.591837	0.571429	0.571429	0.591837	0.591837	0.571429	0.571429	0.571429	0.571429	0.571429	0.571429	0.571429	0.571429	0.571429	0.571429	0.571429
0	0	0	0	0	0	0.142857	0.0204082	0	0	0	0	0	0.142857	0	0	0.0204082	0	0	0.0204082	0.0204082	0	0	0	0	0.571429	0.571429	0.571429	0.571429	0.571429	0.571429	0.571429	0.571429	0.571429	0.591837	0.571429	0.571429	0.591837	0.591837	0.571429	0.571429	0.571429	0.571429	0.571429	0.571429	0.571429	0.571429	0.571429	0.571429	0.571429
0	0	0	0	0	0	0.142857	0.0204082	0	0	0	0	0	0.142857	0	0	0.0204082	0	0	0.0204082	0.0204082	0	0	0	0	0.571429	0.571429	0.571429	0.571429	0.571429	0.571429	0.571429	0.571429	0.571429	0.591837	0.571429	0.571429	0.591837	0.591837	0.571429	0.571429	0.571429	0.571429	0.571429	0.571429	0.571429	0.571429	0.571429	0.571429	0.571429
0	0	0	0	0	0	0.142857	0.0204082	0	0	0	0	0	0.142857	0	0	0.0204082	0	0	0.0204082	0.0204082	0	0	0	0	0.571429	0.571429	0.571429	0.571429	0.571429	0.571429	0.571429	0.571429	0.571429	0.591837	0.571429	0.571429	0.591837	0.591837	0.571429	0.571429	0.571429	0.571429	0.571429	0.571429	0.571429	0.571429	0.571429	0.571429	0.571429
0.142857	0.142857	0.142857	0.142857	0.142857	0.142857	0	0.163265	0.142857	0.142857	0.142857	0.142857	0.142857	0	0.142857	0.142857	0.163265	0.142857	0.142857	0.163265	0.163265	0.142857	0.142857	0.142857	0.142857	0.428571	0.428571	0.428571	0.428571	0.428571	0.428571	0.428571	0.428571	0.428571	0.44898	0.428571	0.428571	0.44898	0.44898	0.428571	0.428571	0.428571	0.428571	0.428571	0.428571	0.428571	0.428571	0.428571	0.428571	0.428571
0	0	0	0	0	0	0.142857	0.0204082	0	0	0	0	0	0.142857	0	0	0.0204082	0	0	0.0204082	0.0204082	0	0	0	0	0.571429	0.571429	0.571429	0.571429	0.571429	0.571429	0.571429	0.571429	0.571429	0.591837	0.571429	0.571429	0.591837	0.591837	0.571429	0.571429	0.571429	0.571429	0.571429	0.571429	0.571429	0.571429	0.571429	0.571429	0.571429
0	0	0	0	0	0	0.142857	0.0204082	0	0	0	0	0	0.142857	0	0	0.0204082	0	0	0.0204082	0.0204082	0	0	0	0	0.571429	0.571429	0.571429	0.571429	0.571429	0.571429	0.571429	0.571429	0.571429	0.591837	0.571429	0.571429	0.591837	0.591837	0.571429	0.571429	0.571429	0.571429	0.571429	0.571429	0.571429	0.571429	0.571429	0.571429	0.571429
0.0204082	0.0204082	0.0204082	0.0204082	0.0204082	0.0204082	0.163265	0	0.0204082	0.0204082	0.0204082	0.0204082	0.0204082	0.163265	0.0204082	0.0204082	0	0.0204082	0.0204082	0	0	0.0204082	0.0204082	0.0204082	0.0204082	0.591837	0.591837	0.591837	0.591837	0.591837	0.591837	0.591837	0.591837	0.591837	0.571429	0.591837	0.591837	0.571429	0.571429	0.591837	0.591837	0.591837	0.591837	0.591837	0.591837	0.591837	0.591837	0.591837	0.591837	0.591837
0	0	0	0	0	0	0.142857	0.0204082	0	0	0	0	0	0.142857	0	0	0.0204082	0	0	0.0204082	0.0204082	0	0	0	0	0.571429	0.571429	0.571429	0.571429	0.571429	0.571429	0.571429	0.571429	0.571429	0.591837	0.571429	0.571429	0.591837	0.591837	0.571429	0.571429	0.571429	0.571429	0.571429	0.571429	0.571429	0.571429	0.571429	0.571429	0.571429
0	0	0	0	0	0	0.142857	0.0204082	0	0	0	0	0	0.142857	0	0	0.0204082	0	0	0.0204082	0.0204082	0	0	0	0	0.571429	0.571429	0.571429	0.571429	0.571429	0.571429	0.571429	0.571429	0.571429	0.591837	0.571429	0.571429	0.591837	0.591837	0.571429	0.571429	0.571429	0.571429	0.571429	0.571429	0.571429	0.571429	0.571429	0.571429	0.571429
0.0204082	0.0204082	0.0204082	0.0204082	0.0204082	0.0204082	0.163265	0	0.0204082	0.0204082	0.0204082	0.0204082	0.0204082	0.163265	0.0204082	0.0204082	0	0.0204082	0.0204082	0	0	0.0204082	0.0204082	0.0204082	0.0204082	0.591837	0.591837	0.591837	0.591837	0.591837	0.591837	0.591837	0.591837	0.591837	0.571429	0.591837	0.591837	0.571429	0.571429	0.591837	0.591837	0.591837	0.591837	0.591837	0.591837	0.591837	0.591837	0.591837	0.591837	0.591837
0.0204082	0.0204082	0.0204082	0.0204082	0.0204082	0.0204082	0.163265	0	0.0204082	0.0204082	0.0204082	0.0204082	0.0204082	0.163265	0.0204082	0.0204082	0	0.0204082	0.0204082	0	0	0.0204082	0.0204082	0.0204082	0.0204082	0.591837	0.591837	0.591837	0.591837	0.591837	0.591837	0.591837	0.591837	0.591837	0.571429	0.591837	0.591837	0.571429	0.571429	0.591837	0.591837	0.591837	0.591837	0.591837	0.591837	0.591837	0.591837	0.591837	0.591837	0.591837
0	0	0	0	0	0	0.142857	0.0204082	0	0	0	0	0	0.142857	0	0	0.0204082	0	0	0.0204082	0.0204082	0	0	0	0	0.571429	0.571429	0.571429	0.571429	0.571429	0.571429	0.571429	0.571429	0.571429	0.591837	0.571429	0.571429	0.591837	0.591837	0.571429	0.571429	0.571429	0.571429	0.571429	0.571429	0.571429	0.571429	0.571429	0.571429	0.571429
0	0	0	0	0	0	0.142857	0.0204082	0	0	0	0	0	0.142857	0	0	0.0204082	0	0	0.0204082	0.0204082	0	0	0	0	0.571429	0.571429	0.571429	0.571429	0.571429	0.571429	0.571429	0.571429	0.571429	0.591837	0.571429	0.571429	0.591837	0.591837	0.571429	0.571429	0.571429	0.571429	0.571429	0.571429	0.571429	0.571429	0.571429	0.571429	0.571429
0	0	0	0	0	0	0.142857	0.0204082	0	0	0	0	0	0.142857	0	0	0.0204082	0	0	0.0204082	0.0204082	0	0	0	0	0.571429	0.571429	0.571429	0.571429	0.571429	0.571429	0.571429	0.571429	0.571429	0.591837	0.571429	0.571429	0.591837	0.591837	0.571429	0.571429	0.571429	0.571429	0.571429	0.571429	0.571429	0.571429	0.571429	0.571429	0.571429
0	0	0	0	0	0	0.142857	0.0204082	0	0	0	0	0	0.142857	0	0	0.0204082	0	0	0.0204082	0.0204082	0	0	0	0	0.571429	0.571429	0.571429	0.571429	0.571429	0.571429	0.571429	0.571429	0.571429	0.591837	0.571429	0.571429	0.591837	0.591837	0.571429	0.571429	0.571429	0.571429	0.571429	0.571429	0.571429	0.571429	0.571429	0.571429	0.571429
0.571429	0.571429	0.571429	0.571429	0.571429	0.571429	0.428571	0.591837	0.571429	0.571429	0.571429	0.571429	0.571429	0.428571	0.571429	0.571429	0.591837	0.571429	0.571429	0.591837	0.591837	0.571429	0.571429	0.571429	0.571429	0	0	0	0	0	0	0	0	0	0.0204082	0	0	0.0204082	0.0204082	0	0	0	0	0	0	0	0	0	0	0
0.571429	0.571429	0.571429	0.571429	0.571429	0.571429	0.428571	0.591837	0.571429	0.571429	0.571429	0.571429	0.571429	0.428571	0.571429	0.571429	0.591837	0.571429	0.571429	0.591837	0.591837	0.571429	0.571429	0.571429	0.571429	0	0	0	0	0	0	0	0	0	0.0204082	0	0	0.0204082	0.0204082	0	0	0	0	0	0	0	0	0	0	0
0.571429	0.571429	0.571429	0.571429	0.571429	0.571429	0.428571	0.591837	0.571429	0.571429	0.571429	0.571429	0.571429	0.428571	0.571429	0.571429	0.591837	0.571429	0.571429	0.591837	0.591837	0.571429	0.571429	0.571429	0.571429	0	0	0	0	0	0	0	0	0	0.0204082	0	0	0.0204082	0.0204082	0	0	0	0	0	0	0	0	0	0	0
0.571429	0.571429	0.571429	0.571429	0.571429	0.571429	0.428571	0.591837	0.571429	0.571429	0.571429	0.571429	0.571429	0.428571	0.571429	0.571429	0.591837	0.571429	0.571429	0.591837	0.591837	0.571429	0.571429	0.571429	0.571429	0	0	0	0	0	0	0	0	0	0.0204082	0	0	0.0204082	0.0204082	0	0	0	0	0	0	0	0	0	0	0
0.571429	0.571429	0.571429	0.571429	0.571429	0.571429	0.428571	0.591837	0.571429	0.571429	0.571429	0.571429	0.571429	0.428571	0.571429	0.571429	0.591837	0.571429	0.571429	0.591837	0.591837	0.571429	0.571429	0.571429	0.571429	0	0	0	0	0	0	0	0	0	0.0204082	0	0	0.0204082	0.0204082	0	0	0	0	0	0	0	0	0	0	0
0.571429	0.571429	0.571429	0.571429	0.571429	0.571429	0.428571	0.591837	0.571429	0.571429	0.571429	0.571429	0.571429	0.428571	0.571429	0.571429	0.591837	0.571429	0.571429	0.591837	0.591837	0.571429	0.571429	0.571429	0.571429	0	0	0	0	0	0	0	0	0	0.0204082	0	0	0.0204082	0.0204082	0	0	0	0	0	0	0	0	0	0	0
0.571429	0.571429	0.571429	0.571429	0.571429	0.571429	0.428571	0.591837	0.571429	0.571429	0.571429	0.571429	0.571429	0.428571	0.571429	0.571429	0.591837	0.571429	0.571429	0.591837	0.591837	0.571429	0.571429	0.571429	0.571429	0	0	0	0	0	0	0	0	0	0.0204082	0	0	0.0204082	0.0204082	0	0	0	0	0	0	0	0	0	0	0
0.571429	0.571429	0.571429	0.571429	0.571429	0.571429	0.428571	0.591837	0.571429	0.571429	0.571429	0.571429	0.571429	0.428571	0.571429	0.571429	0.591837	0.571429	0.571429	0.591837	0.591837	0.571429	0.571429	0.571429	0.571429	0	0	0	0	0	0	0	0	0	0.0204082	0	0	0.0204082	0.0204082	0	0	0	0	0	0	0	0	0	0	0
0.571429	0.571429	0.571429	0.571429	0.571429	0.571429	0.428571	0.591837	0.571429	0.571429	0.571429	0.571429	0.571429	0.428571	0.571429	0.571429	0.591837	0.571429	0.571429	0.591837	0.591837	0.571429	0.571429	0.571429	0.571429	0	0	0	0	0	0	0	0	0	0.0204082	0	0	0.0204082	0.0204082	0	0	0	0	0	0	0	0	0	0	0
0.591837	0.591837	0.591837	0.591837	0.591837	0.591837	0.44898	0.571429	0.591837	0.591837	0.591837	0.591837	0.591837	0.44898	0.591837	0.591837	0.571429	0.591837	0.591837	0.571429	0.571429	0.591837	0.591837	0.591837	0.591837	0.0204082	0.0204082	0.0204082	0.0204082	0.0204082	0.0204082	0.0204082	0.0204082	0.0204082	0	0.0204082	0.0204082	0	0	0.0204082	0.0204082	0.0204082	0.0204082	0.0204082	0.0204082	0.0204082	0.0204082	0.0204082	0.0204082	0.0204082
0.571429	0.571429	0.571429	0.571429	0.571429	0.571429	0.428571	0.591837	0.571429	0.571429	0.571429	0.571429	0.571429	0.428571	0.571429	0.571429	0.591837	0.571429	0.571429	0.591837	0.591837	0.571429	0.571429	0.571429	0.571429	0	0	0	0	0	0	0	0	0	0.0204082	0	0	0.0204082	0.0204082	0	0	0	0	0	0	0	0	0	0	0
0.571429	0.571429	0.571429	0.571429	0.571429	0.571429	0.428571	0.591837	0.571429	0.571429	0.571429	0.571429	0.571429	0.428571	0.571429	0.571429	0.591837	0.571429	0.571429	0.591837	0.591837	0.571429	0.571429	0.571429	0.571429	0	0	0	0	0	0	0	0	0	0.0204082	0	0	0.0204082	0.0204082	0	0	0	0	0	0	0	0	0	0	0
0.591837	0.591837	0.591837	0.591837	0.591837	0.591837	0.44898	0.571429	0.591837	0.591837	0.591837	0.591837	0.591837	0.44898	0.591837	0.591837	0.571429	0.591837	0.591837	0.571429	0.571429	0.591837	0.591837	0.591837	0.591837	0.0204082	0.0204082	0.0204082	0.0204082	0.0204082	0.0204082	0.0204082	0.0204082	0.0204082	0	0.0204082	0.0204082	0	0	0.0204082	0.0204082	0.0204082	0.0204082	0.0204082	0.0204082	0.0204082	0.0204082	0.0204082	0.0204082	0.0204082
0.591837	0.591837	0.591837	0.591837	0.591837	0.591837	0.44898	0.571429	0.591837	0.591837	0.591837	0.591837	0.591837	0.44898	0.591837	0.591837	0.571429	0.591837	0.591837	0.571429	0.571429	0.591837	0.591837	0.591837	0.591837	0.0204082	0.0204082	0.0204082	0.0204082	0.0204082	0.0204082	0.0204082	0.0204082	0.0204082	0	0.0204082	0.0204082	0	0	0.0204082	0.0204082	0.0204082	0.0204082	0.0204082	0.0204082	0.0204082	0.0204082	0.0204082	0.0204082	0.0204082
0.571429	0.571429	0.571429	0.571429	0.571429	0.571429	0.428571	0.591837	0.571429	0.571429	0.571429	0.571429	0.571429	0.428571	0.571429	0.571429	0.591837	0.571429	0.571429	0.591837	0.591837	0.571429	0.571429	0.571429	0.571429	0	0	0	0	0	0	0	0	0	0.0204082	0	0	0.0204082	0.0204082	0	0	0	0	0	0	0	0	0	0	0
0.571429	0.571429	0.571429	0.571429	0.571429	0.571429	0.428571	0.591837	0.571429	0.571429	0.571429	0.571429	0.571429	0.428571	0.571429	0.571429	0.591837	0.571429	0.571429	0.591837	0.591837	0.571429	0.571429	0.571429	0.571429	0	0	0	0	0	0	0	0	0	0.0204082	0	0	0.0204082	0.0204082	0	0	0	0	0	0	0	0	0	0	0
0.571429	0.571429	0.571429	0.571429	0.571429	0.571429	0.428571	0.591837	0.571429	0.571429	0.571429	0.571429	0.571429	0.428571	0.571429	0.571429	0.591837	0.571429	0.571429	0.591837	0.591837	0.571429	0.571429	0.571429	0.571429	0	0	0	0	0	0	0	0	0	0.0204082	0	0	0.0204082	0.0204082	0	0	0	0	0	0	0	0	0	0	0
0.571429	0.571429	0.571429	0.571429	0.571429	0.571429	0.428571	0.591837	0.571429	0.571429	0.571429	0.571429	0.571429	0.428571	0.571429	0.571429	0.591837	0.571429	0.571429	0.591837	0.591837	0.571429	0.571429	0.571429	0.571429	0	0	0	0	0	0	0	0	0	0.0204082	0	0	0.0204082	0.0204082	0	0	0	0	0	0	0	0	0	0	0
0.571429	0.571429	0.571429	0.571429	0.571429	0.571429	0.428571	0.591837	0.571429	0.571429	0.571429	0.571429	0.571429	0.428571	0.571429	0.571429	0.591837	0.571429	0.571429	0.591837	0.591837	0.571429	0.571429	0.571429	0.571429	0	0	0	0	0	0	0	0	0	0.0204082	0	0	0.0204082	0.0204082	0	0	0	0	0	0	0	0	0	0	0
0.571429	0.571429	0.571429	0.571429	0.571429	0.571429	0.428571	0.591837	0.571429	0.571429	0.571429	0.571429	0.571429	0.428571	0.571429	0.571429	0.591837	0.571429	0.571429	0.591837	0.591837	0.571429	0.571429	0.571429	0.571429	0	0	0	0	0	0	0	0	0	0.0204082	0	0	0.0204082	0.0204082	0	0	0	0	0	0	0	0	0	0	0
0.571429	0.571429	0.571429	0.571429	0.571429	0.571429	0.428571	0.591837	0.571429	0.571429	0.571429	0.571429	0.571429	0.428571	0.571429	0.571429	0.591837	0.571429	0.571429	0.591837	0.591837	0.571429	0.571429	0.571429	0.571429	0	0	0	0	0	0	0	0	0	0.0204082	0	0	0.0204082	0.0204082	0	0	0	0	0	0	0	0	0	0	0
0.571429	0.571429	0.571429	0.571429	0.571429	0.571429	0.428571	0.591837	0.571429	0.571429	0.571429	0.571429	0.571429	0.428571	0.571429	0.571429	0.591837	0.571429	0.571429	0.591837	0.591837	0.571429	0.571429	0.571429	0.571429	0	0	0	0	0	0	0	0	0	0.0204082	0	0	0.0204082	0.0204082	0	0	0	0	0	0	0	0	0	0	0
0.571429	0.571429	0.571429	0.571429	0.571429	0.571429	0.428571	0.591837	0.571429	0.571429	0.571429	0.571429	0.571429	0.428571	0.571429	0.571429	0.591837	0.571429	0.571429	0.591837	0.591837	0.571429	0.571429	0.571429	0.571429	0	0	0	0	0	0	0	0	0	0.0204082	0	0	0.0204082	0.0204082	0	0	0	0	0	0	0	0	0	0	0
0.571429	0.571429	0.571429	0.571429	0.571429	0.571429	0.428571	0.591837	0.571429	0.571429	0.571429	0.571429	0.571429	0.428571	0.571429	0.571429	0.591837	0.571429	0.571429	0.591837	0.591837	0.571429	0.571429	0.571429	0.571429	0	0	0	0	0	0	0	0	0	0.0204082	0	0	0.0204082	0.0204082	0	0	0	0	0	0	0	0	0	0	0
0.571429	0.571429	0.571429	0.571429	0.571429	0.571429	0.428571	0.591837	0.571429	0.571429	0.571429	0.571429	0.571429	0.428571	0.571429	0.571429	0.591837	0.571429	0.571429	0.591837	0.591837	0.571429	0.571429	0.571429	0.571429	0	0	0	0	0	0	0	0	0	0.0204082	0	0	0.0204082	0.0204082	0	0	0	0	0	0	0	0	0	0	0
0.591837	0.591837	0.591837	0.591837	0.591837	0.591837	0.44898	0.571429	0.591837	0.591837	0.591837	0.591837	0.591837	0.44898	0.591837	0.591837	0.571429	0.591837	0.591837	0.571429	0.571429	0.591837	0.591837	0.591837	0.591837	0.0204082	0.0204082	0.0204082	0.0204082	0.0204082	0.0204082	0.0204082	0.0204082	0.0204082	0	0.0204082	0.0204082	0	0	0.0204082	0.0204082	0.0204082	0.0204082	0.0204082	0.0204082	0.0204082	0.0204082	0.0204082	0.0204082	0.0204082
0.571429	0.571429	0.571429	0.571429	0.571429	0.571429	0.428571	0.591837	0.571429	0.571429	0.571429	0.571429	0.571429	0.428571	0.571429	0.571429	0.591837	0.571429	0.571429	0.591837	0.591837	0.571429	0.571429	0.571429	0.571429	0	0	0	0	0	0	0	0	0	0.0204082	0	0	0.0204082	0.0204082	0	0	0	0	0	0	0	0	0	0	0
0.571429	0.571429	0.571429	0.571429	0.571429	0.571429	0.428571	0.591837	0.571429	0.571429	0.571429	0.571429	0.571429	0.428571	0.571429	0.571429	0.591837	0.571429	0.571429	0.591837	0.591837	0.571429	0.571429	0.571429	0.571429	0	0	0	0	0	0	0	0	0	0.0204082	0	0	0.0204082	0.0204082	0	0	0	0	0	0	0	0	0	0	0
0.571429	0.571429	0.571429	0.571429	0.571429	0.571429	0.428571	0.591837	0.571429	0.571429	0.571429	0.571429	0.571429	0.428571	0.571429	0.571429	0.591837	0.571429	0.571429	0.591837	0.591837	0.571429	0.571429	0.571429	0.571429	0	0	0	0	0	0	0	0	0	0.0204082	0	0	0.0204082	0.0204082	0	0	0	0	0	0	0	0	0	0	0
0.571429	0.571429	0.571429	0.571429	0.571429	0.571429	0.428571	0.591837	0.571429	0.571429	0.571429	0.571429	0.571429	0.428571	0.571429	0.571429	0.591837	0.571429	0.571429	0.591837	0.591837	0.571429	0.571429	0.571429	0.571429	0	0	0	0	0	0	0	0	0	0.0204082	0	0	0.0204082	0.0204082	0	0	0	0	0	0	0	0	0	0	0
0.571429	0.571429	0.571429	0.571429	0.571429	0.571429	0.428571	0.591837	0.571429	0.571429	0.571429	0.571429	0.571429	0.428571	0.571429	0.571429	0.591837	0.571429	0.571429	0.591837	0.591837	0.571429	0.571429	0.571429	0.571429	0	0	0	0	0	0	0	0	0	0.0204082	0	0	0.0204082	0.0204082	0	0	0	0	0	0	0	0	0	0	0
0.571429	0.571429	0.571429	0.571429	0.571429	0.571429	0.428571	0.591837	0.571429	0.571429	0.571429	0.571429	0.571429	0.428571	0.571429	0.571429	0.591837	0.571429	0.571429	0.591837	0.591837	0.571429	0.571429	0.571429	0.571429	0	0	0	0	0	0	0	0	0	0.0204082	0	0	0.0204082	0.0204082	0	0	0	0	0	0	0	0	0	0	0
0.714286	0.714286	0.714286	0.714286	0.714286	0.714286	0.571429	0.734694	0.714286	0.714286	0.714286	0.714286	0.714286	0.571429	0.714286	0.714286	0.734694	0.714286	0.714286	0.734694	0.734694	0.714286	0.714286	0.714286	0.714286	0.142857	0.142857	0.142857	0.142857	0.142857	0.142857	0.142857	0.142857	0.142857	0.163265	0.142857	0.142857	0.163265	0.163265	0.142857	0.142857	0.142857	0.142857	0.142857	0.142857	0.142857	0.142857	0.142857	0.142857	0.142857
0.571429	0.571429	0.571429	0.571429	0.571429	0.571429	0.428571	0.591837	0.571429	0.571429	0.571429	0.571429	0.571429	0.428571	0.571429	0.571429	0.591837	0.571429	0.571429	0.591837	0.591837	0.571429	0.571429	0.571429	0.571429	0	0	0	0	0	0	0	0	0	0.0204082	0	0	0.0204082	0.0204082	0	0	0	0	0	0	0	0	0	0	0
0.571429	0.571429	0.571429	0.571429	0.571429	0.571429	0.428571	0.591837	0.571429	0.571429	0.571429	0.571429	0.571429	0.428571	0.571429	0.571429	0.591837	0.571429	0.571429	0.591837	0.591837	0.571429	0.571429	0.571429	0.571429	0	0	0	0	0	0	0	0	0	0.0204082	0	0	0.0204082	0.0204082	0	0	0	0	0	0	0	0	0	0	0
0.571429	0.571429	0.571429	0.571429	0.571429	0.571429	0.428571	0.591837	0.571429	0.571429	0.571429	0.571429	0.571429	0.428571	0.571429	0.571429	0.591837	0.571429	0.571429	0.591837	0.591837	0.571429	0.571429	0.571429	0.571429	0	0	0	0	0	0	0	0	0	0.0204082	0	0	0.0204082	0.0204082	0	0	0	0	0	0	0	0	0	0	0
0.428571	0.428571	0.428571	0.428571	0.428571	0.428571	0.285714	0.44898	0.428571	0.428571	0.428571	0.428571	0.428571	0.285714	0.428571	0.428571	0.44898	0.428571	0.428571	0.44898	0.44898	0.428571	0.428571	0.428571	0.428571	0.142857	0.142857	0.142857	0.142857	0.142857	0.142857	0.142857	0.142857	0.142857	0.163265	0.142857	0.142857	0.163265	0.163265	0.142857	0.142857	0.142857	0.142857	0.142857	0.142857	0.142857	0.142857	0.142857	0.142857	0.142857
0.571429	0.571429	0.571429	0.571429	0.571429	0.571429	0.428571	0.591837	0.571429	0.571429	0.571429	0.571429	0.571429	0.428571	0.571429	0.571429	0.591837	0.571429	0.571429	0.591837	0.591837	0.571429	0.571429	0.571429	0.571429	0	0	0	0	0	0	0	0	0	0.0204082	0	0	0.0204082	0.0204082	0	0	0	0	0	0	0	0	0	0	0
0.571429	0.571429	0.571429	0.571429	0.571429	0.571429	0.428571	0.591837	0.571429	0.571429	0.571429	0.571429	0.571429	0.428571	0.571429	0.571429	0.591837	0.571429	0.571429	0.591837	0.591837	0.571429	0.571429	0.571429	0.571429	0	0	0	0	0	0	0	0	0	0.0204082	0	0	0.0204082	0.0204082	0	0	0	0	0	0	0	0	0	0	0
0.571429	0.571429	0.571429	0.571429	0.571429	0.571429	0.428571	0.591837	0.571429	0.571429	0.571429	0.571429	0.571429	0.428571	0.571429	0.571429	0.591837	0.571429	0.571429	0.591837	0.591837	0.571429	0.571429	0.571429	0.571429	0	0	0	0	0	0	0	0	0	0.0204082	0	0	0.0204082	0.0204082	0	0	0	0	0	0	0	0	0	0	0
0.571429	0.571429	0.571429	0.571429	0.571429	0.571429	0.428571	0.591837	0.571429	0.571429	0.571429	0.571429	0.571429	0.428571	0.571429	0.571429	0.591837	0.571429	0.571429	0.591837	0.591837	0.571429	0.571429	0.571429	0.571429	0	0	0	0	0	0	0	0	0	0.0204082	0	0	0.0204082	0.0204082	0	0	0	0	0	0	0	0	0	0	0
0.571429	0.571429	0.571429	0.571429	0.571429	0.571429	0.428571	0.591837	0.571429	0.571429	0.571429	0.571429	0.571429	0.428571	0.571429	0.571429	0.591837	0.571429	0.571429	0.591837	0.591837	0.571429	0.571429	0.571429	0.571429	0	0	0	0	0	0	0	0	0	0.0204082	0	0	0.0204082	0.0204082	0	0	0	0	0	0	0	0	0	0	0
0.571429	0.571429	0.571429	0.571429	0.571429	0.571429	0.428571	0.591837	0.571429	0.571429	0.571429	0.571429	0.571429	0.428571	0.571429	0.571429	0.591837	0.571429	0.571429	0.591837	0.591837	0.571429	0.571429	0.571429	0.571429	0	0	0	0	0	0	0	0	0	0.0204082	0	0	0.0204082	0.0204082	0	0	0	0	0	0	0	0	0	0	0
0.571429	0.571429	0.571429	0.571429	0.571429	0.571429	0.428571	0.591837	0.571429	0.571429	0.571429	0.571429	0.571429	0.428571	0.571429	0.571429	0.591837	0.571429	0.571429	0.591837	0.591837	0.571429	0.571429	0.571429	0.571429	0	0	0	0	0	0	0	0	0	0.0204082	0	0	0.0204082	0.0204082	0	0	0	0	0	0	0	0	0	0	0
0.571429	0.571429	0.571429	0.571429	0.571429	0.571429	0.428571	0.591837	0.571429	0.571429	0.571429	0.571429	0.571429	0.428571	0.571429	0.571429	0.591837	0.571429	0.571429	0.591837	0.591837	0.571429	0.571429	0.571429	0.571429	0	0	0	0	0	0	0	0	0	0.0204082	0	0	0.0204082	0.0204082	0	0	0	0	0	0	0	0	0	0	0
0.571429	0.571429	0.571429	0.571429	0.571429	0.571429	0.428571	0.591837	0.571429	0.571429	0.571429	0.571429	0.571429	0.428571	0.571429	0.571429	0.591837	0.571429	0.571429	0.591837	0.591837	0.571429	0.571429	0.571429	0.571429	0	0	0	0	0	0	0	0	0	0.0204082	0	0	0.0204082	0.0204082	0	0	0	0	0	0	0	0	0	0	0
0.571429	0.571429	0.571429	0.571429	0.571429	0.571429	0.428571	0.591837	0.571429	0.571429	0.571429	0.571429	0.571429	0.428571	0.571429	0.571429	0.591837	0.571429	0.571429	0.591837	0.591837	0.571429	0.571429	0.571429	0.571429	0	0	0	0	0	0	0	0	0	0.0204082	0	0	0.0204082	0.0204082	0	0	0	0	0	0	0	0	0	0	0
0.571429	0.571429	0.571429	0.571429	0.571429	0.571429	0.428571	0.591837	0.571429	0.571429	0.571429	0.571429	0.571429	0.428571	0.571429	0.571429	0.591837	0.571429	0.571429	0.591837	0.591837	0.571429	0.571429	0.571429	0.571429	0	0	0	0	0	0	0	0	0	0.0204082	0	0	0.0204082	0.0204082	0	0	0	0	0	0	0	0	0	0	0
0.571429	0.571429	0.571429	0.571429	0.571429	0.571429	0.428571	0.591837	0.571429	0.571429	0.571429	0.571429	0.571429	0.428571	0.571429	0.571429	0.591837	0.571429	0.571429	0.591837	0.591837	0.571429	0.571429	0.571429	0.571429	0	0	0	0	0	0	0	0	0	0.0204082	0	0	0.0204082	0.0204082	0	0	0	0	0	0	0	0	0	0	0
0.571429	0.571429	0.571429	0.571429	0.571429	0.571429	0.428571	0.591837	0.571429	0.571429	0.571429	0.571429	0.571429	0.428571	0.571429	0.571429	0.591837	0.571429	0.571429	0.591837	0.591837	0.571429	0.571429	0.571429	0.571429	0	0	0	0	0	0	0	0	0	0.0204082	0	0	0.0204082	0.0204082	0	0	0	0	0	0	0	0	0	0	0
0.571429	0.571429	0.571429	0.571429	0.571429	0.571429	0.428571	0.591837	0.571429	0.571429	0.571429	0.571429	0.571429	0.428571	0.571429	0.571429	0.591837	0.571429	0.571429	0.591837	0.591837	0.571429	0.571429	0.571429	0.571429	0	0	0	0	0	0	0	0	0	0.0204082	0	0	0.0204082	0.0204082	0	0	0	0	0	0	0	0	0	0	0
0.571429	0.571429	0.571429	0.571429	0.571429	0.571429	0.428571	0.591837	0.571429	0.571429	0.571429	0.571429	0.571429	0.428571	0.571429	0.571429	0.591837	0.571429	0.571429	0.591837	0.591837	0.571429	0.571429	0.571429	0.571429	0	0	0	0	0	0	0	0	0	0.0204082	0	0	0.0204082	0.0204082	0	0	0	0	0	0	0	0	0	0	0
0.612245	0.612245	0.612245	0.612245	0.612245	0.612245	0.469388	0.591837	0.612245	0.612245	0.612245	0.612245	0.612245	0.469388	0.612245	0.612245	0.591837	0.612245	0.612245	0.591837	0.591837	0.612245	0.612245	0.612245	0.612245	0.326531	0.326531	0.326531	0.326531	0.326531	0.326531	0.326531	0.326531	0.326531	0.306122	0.326531	0.326531	0.306122	0.306122	0.326531	0.326531	0.326531	0.326531	0.326531	0.326531	0.326531	0.326531	0.326531	0.326531	0.326531
0.591837	0.591837	0.591837	0.591837	0.591837	0.591837	0.44898	0.571429	0.591837	0.591837	0.591837	0.591837	0.591837	0.44898	0.591837	0.591837	0.571429	0.591837	0.591837	0.571429	0.571429	0.591837	0.591837	0.591837	0.591837	0.306122	0.306122	0.306122	0.306122	0.306122	0.306122	0.306122	0.306122	0.306122	0.285714	0.306122	0.306122	0.285714	0.285714	0.306122	0.306122	0.306122	0.306122	0.306122	0.306122	0.306122	0.306122	0.306122	0.306122	0.306122
0.612245	0.612245	0.612245	0.612245	0.612245	0.612245	0.469388	0.591837	0.612245	0.612245	0.612245	0.612245	0.612245	0.469388	0.612245	0.612245	0.591837	0.612245	0.612245	0.591837	0.591837	0.612245	0.612245	0.612245	0.612245	0.326531	0.326531	0.326531	0.326531	0.326531	0.326531	0.326531	0.326531	0.326531	0.306122	0.326531	0.326531	0.306122	0.306122	0.326531	0.326531	0.326531	0.326531	0.326531	0.326531	0.326531	0.326531	0.326531	0.326531	0.326531
0.591837	0.591837	0.591837	0.591837	0.591837	0.591837	0.44898	0.571429	0.591837	0.591837	0.591837	0.591837	0.591837	0.44898	0.591837	0.591837	0.571429	0.591837	0.591837	0.571429	0.571429	0.591837	0.591837	0.591837	0.591837	0.306122	0.306122	0.306122	0.306122	0.306122	0.306122	0.306122	0.306122	0.306122	0.285714	0.306122	0.306122	0.285714	0.285714	0.306122	0.306122	0.306122	0.306122	0.306122	0.306122	0.306122	0.306122	0.306122	0.306122	0.306122
0.612245	0.612245	0.612245	0.612245	0.612245	0.612245	0.469388	0.591837	0.612245	0.612245	0.612245	0.612245	0.612245	0.469388	0.612245	0.612245	0.591837	0.612245	0.612245	0.591837	0.591837	0.612245	0.612245	0.612245	0.612245	0.326531	0.326531	0.326531	0.326531	0.326531	0.326531	0.326531	0.326531	0.326531	0.306122	0.326531	0.326531	0.306122	0.306122	0.326531	0.326531	0.326531	0.326531	0.326531	0.326531	0.326531	0.326531	0.326531	0.326531	0.326531
0.714286	0.714286	0.714286	0.714286	0.714286	0.714286	0.571429	0.693878	0.714286	0.714286	0.714286	0.714286	0.714286	0.571429	0.714286	0.714286	0.693878	0.714286	0.714286	0.693878	0.693878	0.714286	0.714286	0.714286	0.714286	0.428571	0.428571	0.428571	0.428571	0.428571	0.428571	0.428571	0.428571	0.428571	0.408163	0.428571	0.428571	0.408163	0.408163	0.428571	0.428571	0.428571	0.428571	0.428571	0.428571	0.428571	0.428571	0.428571	0.428571	0.428571
0.612245	0.612245	0.612245	0.612245	0.612245	0.612245	0.469388	0.591837	0.612245	0.612245	0.612245	0.612245	0.612245	0.469388	0.612245	0.612245	0.591837	0.612245	0.612245	0.591837	0.591837	0.612245	0.612245	0.612245	0.612245	0.326531	0.326531	0.326531	0.326531	0.326531	0.326531	0.326531	0.326531	0.326531	0.306122	0.326531	0.326531	0.306122	0.306122	0.326531	0.326531	0.326531	0.326531	0.326531	0.326531	0.326531	0.326531	0.326531	0.326531	0.326531
0.591837	0.591837	0.591837	0.591837	0.591837	0.591837	0.44898	0.571429	0.591837	0.591837	0.591837	0.591837	0.591837	0.44898	0.591837	0.591837	0.571429	0.591837	0.591837	0.571429	0.571429	0.591837	0.591837	0.591837	0.591837	0.306122	0.306122	0.306122	0.306122	0.306122	0.306122	0.306122	0.306122	0.306122	0.285714	0.306122	0.306122	0.285714	0.285714	0.306122	0.306122	0.306122	0.306122	0.306122	0.306122	0.306122	0.306122	0.306122	0.306122	0.306122
0.591837	0.591837	0.591837	0.591837	0.591837	0.591837	0.44898	0.571429	0.591837	0.591837	0.591837	0.591837	0.591837	0.44898	0.591837	0.591837	0.571429	0.591837	0.591837	0.571429	0.571429	0.591837	0.591837	0.591837	0.591837	0.306122	0.306122	0.306122	0.306122	0.306122	0.306122	0.306122	0.306122	0.306122	0.285714	0.306122	0.306122	0.285714	0.285714	0.306122	0.306122	0.306122	0.306122	0.306122	0.306122	0.306122	0.306122	0.306122	0.306122	0.306122
0.571429	0.571429	0.571429	0.571429	0.571429	0.571429	0.428571	0.591837	0.571429	0.571429	0.571429	0.571429	0.571429	0.428571	0.571429	0.571429	0.591837	0.571429	0.571429	0.591837	0.591837	0.571429	0.571429	0.571429	0.571429	0.285714	0.285714	0.285714	0.285714	0.285714	0.285714	0.285714	0.285714	0.285714	0.306122	0.285714	0.285714	0.306122	0.306122	0.285714	0.285714	0.285714	0.285714	0.285714	0.285714	0.285714	0.285714	0.285714	0.285714	0.285714
0.591837	0.591837	0.591837	0.591837	0.591837	0.591837	0.44898	0.571429	0.591837	0.591837	0.591837	0.591837	0.591837	0.44898	0.591837	0.591837	0.571429	0.591837	0.591837	0.571429	0.571429	0.591837	0.591837	0.591837	0.591837	0.306122	0.306122	0.306122	0.306122	0.306122	0.306122	0.306122	0.306122	0.306122	0.285714	0.306122	0.306122	0.285714	0.285714	0.306122	0.306122	0.306122	0.306122	0.306122	0.306122	0.306122	0.306122	0.306122	0.306122	0.306122
0.632653	0.632653	0.632653	0.632653	0.632653	0.632653	0.489796	0.612245	0.632653	0.632653	0.632653	0.632653	0.632653	0.489796	0.632653	0.632653	0.612245	0.632653	0.632653	0.612245	0.612245	0.632653	0.632653	0.632653	0.632653	0.346939	0.346939	0.346939	0.346939	0.346939	0.346939	0.346939	0.346939	0.346939	0.326531	0.346939	0.346939	0.326531	0.326531	0.346939	0.346939	0.346939	0.346939	0.346939	0.346939	0.346939	0.346939	0.346939	0.346939	0.346939
0.591837	0.591837	0.591837	0.591837	0.591837	0.591837	0.44898	0.571429	0.591837	0.591837	0.591837	0.591837	0.591837	0.44898	0.591837	0.591837	0.571429	0.591837	0.591837	0.571429	0.571429	0.591837	0.591837	0.591837	0.591837	0.306122	0.306122	0.306122	0.306122	0.306122	0.306122	0.306122	0.306122	0.306122	0.285714	0.306122	0.306122	0.285714	0.285714	0.306122	0.306122	0.306122	0.306122	0.306122	0.306122	0.306122	0.306122	0.306122	0.306122	0.306122
0.591837	0.591837	0.591837	0.591837	0.591837	0.591837	0.44898	0.571429	0.591837	0.591837	0.591837	0.591837	0.591837	0.44898	0.591837	0.591837	0.571429	0.591837	0.591837	0.571429	0.571429	0.591837	0.591837	0.591837	0.591837	0.306122	0.306122	0.306122	0.306122	0.306122	0.306122	0.306122	0.306122	0.306122	0.285714	0.306122	0.306122	0.285714	0.285714	0.306122	0.306122	0.306122	0.306122	0.306122	0.306122	0.306122	0.306122	0.306122	0.306122	0.306122
0.653061	0.653061	0.653061	0.653061	0.653061	0.653061	0.510204	0.632653	0.653061	0.653061	0.653061	0.653061	0.653061	0.510204	0.653061	0.653061	0.632653	0.653061	0.653061	0.632653	0.632653	0.653061	0.653061	0.653061	0.653061	0.367347	0.367347	0.367347	0.367347	0.367347	0.367347	0.367347	0.367347	0.367347	0.346939	0.367347	0.367347	0.346939	0.346939	0.367347	0.367347	0.367347	0.367347	0.367347	0.367347	0.367347	0.367347	0.367347	0.367347	0.367347
0.571429	0.571429	0.571429	0.571429	0.571429	0.571429	0.428571	0.591837	0.571429	0.571429	0.571429	0.571429	0.571429	0.428571	0.571429	0.571429	0.591837	0.571429	0.571429	0.591837	0.591837	0.571429	0.571429	0.571429	0.571429	0.285714	0.285714	0.285714	0.285714	0.285714	0.285714	0.285714	0.285714	0.285714	0.306122	0.285714	0.285714	0.306122	0.306122	0.285714	0.285714	0.285714	0.285714	0.285714	0.285714	0.285714	0.285714	0.285714	0.285714	0.285714
0.632653	0.632653	0.632653	0.632653	0.632653	0.632653	0.489796	0.612245	0.632653	0.632653	0.632653	0.632653	0.632653	0.489796	0.632653	0.632653	0.612245	0.632653	0.632653	0.612245	0.612245	0.632653	0.632653	0.632653	0.632653	0.346939	0.346939	0.346939	0.346939	0.346939	0.346939	0.346939	0.346939	0.346939	0.326531	0.346939	0.346939	0.326531	0.326531	0.346939	0.346939	0.346939	0.346939	0.346939	0.346939	0.346939	0.346939	0.346939	0.346939	0.346939
0.571429	0.571429	0.571429	0.571429	0.571429	0.571429	0.428571	0.591837	0.571429	0.571429	0.571429	0.571429	0.571429	0.428571	0.571429	0.571429	0.591837	0.571429	0.571429	0.591837	0.591837	0.571429	0.571429	0.571429	0.571429	0.285714	0.285714	0.285714	0.285714	0.285714	0.285714	0.285714	0.285714	0.285714	0.306122	0.285714	0.285714	0.306122	0.306122	0.285714	0.285714	0.285714	0.285714	0.285714	0.285714	0.285714	0.285714	0.285714	0.285714	0.285714
0.571429	0.571429	0.571429	0.571429	0.571429	0.571429	0.428571	0.591837	0.571429	0.571429	0.571429	0.571429	0.571429	0.428571	0.571429	0.571429	0.591837	0.571429	0.571429	0.591837	0.591837	0.571429	0.571429	0.571429	0.571429	0.285714	0.285714	0.285714	0.285714	0.285714	0.285714	0.285714	0.285714	0.285714	0.306122	0.285714	0.285714	0.306122	0.306122	0.285714	0.285714	0.285714	0.285714	0.285714	0.285714	0.285714	0.285714	0.285714	0.285714	0.285714
0.571429	0.571429	0.571429	0.571429	0.571429	0.571429	0.428571	0.591837	0.571429	0.571429	0.571429	0.571429	0.571429	0.428571	0.571429	0.571429	0.591837	0.571429	0.571429	0.591837	0.591837	0.571429	0.571429	0.571429	0.571429	0.285714	0.285714	0.285714	0.285714	0.285714	0.285714	0.285714	0.285714	0.285714	0.306122	0.285714	0.285714	0.306122	0.306122	0.285714	0.285714	0.285714	0.285714	0.285714	0.285714	0.285714	0.285714	0.285714	0.285714	0.285714
0.571429	0.571429	0.571429	0.571429	0.571429	0.571429	0.714286	0.591837	0.571429	0.571429	0.571429	0.571429	0.571429	0.714286	0.571429	0.571429	0.591837	0.571429	0.571429	0.591837	0.591837	0.571429	0.571429	0.571429	0.571429	0.571429	0.571429	0.571429	0.571429	0.571429	0.571429	0.571429	0.571429	0.571429	0.591837	0.571429	0.571429	0.591837	0.591837	0.571429	0.571429	0.571429	0.571429	0.571429	0.571429	0.571429	0.571429	0.571429	0.571429	0.571429
0.571429	0.571429	0.571429	0.571429	0.571429	0.571429	0.714286	0.591837	0.571429	0.571429	0.571429	0.571429	0.571429	0.714286	0.571429	0.571429	0.591837	0.571429	0.571429	0.591837	0.591837	0.571429	0.571429	0.571429	0.571429	0.571429	0.571429	0.571429	0.571429	0.571429	0.571429	0.571429	0.571429	0.571429	0.591837	0.571429	0.571429	0.591837	0.591837	0.571429	0.571429	0.571429	0.571429	0.571429	0.571429	0.571429	0.571429	0.571429	0.571429	0.571429
0.571429	0.571429	0.571429	0.571429	0.571429	0.571429	0.714286	0.591837	0.571429	0.571429	0.571429	0.571429	0.571429	0.714286	0.571429	0.571429	0.591837	0.571429	0.571429	0.591837	0.591837	0.571429	0.571429	0.571429	0.571429	0.571429	0.571429	0.571429	0.571429	0.571429	0.571429	0.571429	0.571429	0.571429	0.591837	0.571429	0.571429	0.591837	0.591837	0.571429	0.571429	0.571429	0.571429	0.571429	0.571429	0.571429	0.571429	0.571429	0.571429	0.571429
0.571429	0.571429	0.571429	0.571429	0.571429	0.571429	0.714286	0.591837	0.571429	0.571429	0.571429	0.571429	0.571429	0.714286	0.571429	0.571429	0.591837	0.571429	0.571429	0.591837	0.591837	0.571429	0.571429	0.571429	0.571429	0.571429	0.571429	0.571429	0.571429	0.571429	0.571429	0.571429	0.571429	0.571429	0.591837	0.571429	0.571429	0.591837	0.591837	0.571429	0.571429	0.571429	0.571429	0.571429	0.571429	0.571429	0.571429	0.571429	0.571429	0.571429
0.571429	0.571429	0.571429	0.571429	0.571429	0.571429	0.714286	0.591837	0.571429	0.571429	0.571429	0.571429	0.571429	0.714286	0.571429	0.571429	0.591837	0.571429	0.571429	0.591837	0.591837	0.571429	0.571429	0.571429	0.571429	0.571429	0.571429	0.571429	0.571429	0.571429	0.571429	0.571429	0.571429	0.571429	0.591837	0.571429	0.571429	0.591837	0.591837	0.571429	0.571429	0.571429	0.571429	0.571429	0.571429	0.571429	0.571429	0.571429	0.571429	0.571429
0.571429	0.571429	0.571429	0.571429	0.571429	0.571429	0.714286	0.591837	0.571429	0.571429	0.571429	0.571429	0.571429	0.714286	0.571429	0.571429	0.591837	0.571429	0.571429	0.591837	0.591837	0.571429	0.571429	0.571429	0.571429	0.571429	0.571429	0.571429	0.571429	0.571429	0.571429	0.571429	0.571429	0.571429	0.591837	0.571429	0.571429	0.591837	0.591837	0.571429	0.571429	0.571429	0.571429	0.571429	0.571429	0.571429	0.571429	0.571429	0.571429	0.571429
0.591837	0.591837	0.591837	0.591837	0.591837	0.591837	0.734694	0.571429	0.591837	0.591837	0.591837	0.591837	0.591837	0.734694	0.591837	0.591837	0.571429	0.591837	0.591837	0.571429	0.571429	0.591837	0.591837	0.591837	0.591837	0.591837	0.591837	0.591837	0.591837	0.591837	0.591837	0.591837	0.591837	0.591837	0.571429	0.591837	0.591837	0.571429	0.571429	0.591837	0.591837	0.591837	0.591837	0.591837	0.591837	0.591837	0.591837	0.591837	0.591837	0.591837
0.571429	0.571429	0.571429	0.571429	0.571429	0.571429	0.714286	0.591837	0.571429	0.571429	0.571429	0.571429	0.571429	0.714286	0.571429	0.571429	0.591837	0.571429	0.571429	0.591837	0.591837	0.571429	0.571429	0.571429	0.571429	0.571429	0.571429	0.571429	0.571429	0.571429	0.571429	0.571429	0.571429	0.571429	0.591837	0.571429	0.571429	0.591837	0.591837	0.571429	0.571429	0.571429	0.571429	0.571429	0.571429	0.571429	0.571429	0.571429	0.571429	0.571429
0.571429	0.571429	0.571429	0.571429	0.571429	0.571429	0.714286	0.591837	0.571429	0.571429	0.571429	0.571429	0.571429	0.714286	0.571429	0.571429	0.591837	0.571429	0.571429	0.591837	0.591837	0.571429	0.571429	0.571429	0.571429	0.571429	0.571429	0.571429	0.571429	0.571429	0.571429	0.571429	0.571429	0.571429	0.591837	0.571429	0.571429	0.591837	0.591837	0.571429	0.571429	0.571429	0.571429	0.571429	0.571429	0.571429	0.571429	0.571429	0.571429	0.571429
0.571429	0.571429	0.571429	0.571429	0.571429	0.571429	0.714286	0.591837	0.571429	0.571429	0.571429	0.571429	0.571429	0.714286	0.571429	0.571429	0.591837	0.571429	0.571429	0.591837	0.591837	0.571429	0.571429	0.571429	0.571429	0.571429	0.571429	0.571429	0.571429	0.571429	0.571429	0.571429	0.571429	0.571429	0.591837	0.571429	0.571429	0.591837	0.591837	0.571429	0.571429	0.571429	0.571429	0.571429	0.571429	0.571429	0.571429	0.571429	0.571429	0.571429
0.591837	0.591837	0.591837	0.591837	0.591837	0.591837	0.734694	0.571429	0.591837	0.591837	0.591837	0.591837	0.591837	0.734694	0.591837	0.591837	0.571429	0.591837	0.591837	0.571429	0.571429	0.591837	0.591837	0.591837	0.591837	0.591837	0.591837	0.591837	0.591837	0.591837	0.591837	0.591837	0.591837	0.591837	0.571429	0.591837	0.591837	0.571429	0.571429	0.591837	0.591837	0.591837	0.591837	0.591837	0.591837	0.591837	0.591837	0.591837	0.591837	0.591837
0.571429	0.571429	0.571429	0.571429	0.571429	0.571429	0.714286	0.591837	0.571429	0.571429	0.571429	0.571429	0.571429	0.714286	0.571429	0.571429	0.591837	0.571429	0.571429	0.591837	0.591837	0.571429	0.571429	0.571429	0.571429	0.571429	0.571429	0.571429	0.571429	0.571429	0.571429	0.571429	0.571429	0.571429	0.591837	0.571429	0.571429	0.591837	0.591837	0.571429	0.571429	0.571429	0.571429	0.571429	0.571429	0.571429	0.571429	0.571429	0.571429	0.571429
0.571429	0.571429	0.571429	0.571429	0.571429	0.571429	0.714286	0.591837	0.571429	0.571429	0.571429	0.571429	0.571429	0.714286	0.571429	0.571429	0.591837	0.571429	0.571429	0.591837	0.591837	0.571429	0.571429	0.571429	0.571429	0.571429	0.571429	0.571429	0.571429	0.571429	0.571429	0.571429	0.571429	0.571429	0.591837	0.571429	0.571429	0.591837	0.591837	0.571429	0.571429	0.571429	0.571429	0.571429	0.571429	0.571429	0.571429	0.571429	0.571429	0.571429
0.612245	0.612245	0.612245	0.612245	0.612245	0.612245	0.755102	0.591837	0.612245	0.612245	0.612245	0.612245	0.612245	0.755102	0.612245	0.612245	0.591837	0.612245	0.612245	0.591837	0.591837	0.612245	0.612245	0.612245	0.612245	0.612245	0.612245	0.612245	0.612245	0.612245	0.612245	0.612245	0.612245	0.612245	0.591837	0.612245	0.612245	0.591837	0.591837	0.612245	0.612245	0.612245	0.612245	0.612245	0.612245	0.612245	0.612245	0.612245	0.612245	0.612245
0.571429	0.571429	0.571429	0.571429	0.571429	0.571429	0.714286	0.591837	0.571429	0.571429	0.571429	0.571429	0.571429	0.714286	0.571429	0.571429	0.591837	0.571429	0.571429	0.591837	0.591837	0.571429	0.571429	0.571429	0.571429	0.571429	0.571429	0.571429	0.571429	0.571429	0.571429	0.571429	0.571429	0.571429	0.591837	0.571429	0.571429	0.591837	0.591837	0.571429	0.571429	0.571429	0.571429	0.571429	0.571429	0.571429	0.571429	0.571429	0.571429	0.571429
0.571429	0.571429	0.571429	0.571429	0.571429	0.571429	0.714286	0.591837	0.571429	0.571429	0.571429	0.571429	0.571429	0.714286	0.571429	0.571429	0.591837	0.571429	0.571429	0.591837	0.591837	0.571429	0.571429	0.571429	0.571429	0.571429	0.571429	0.571429	0.571429	0.571429	0.571429	0.571429	0.571429	0.571429	0.591837	0.571429	0.571429	0.591837	0.591837	0.571429	0.571429	0.571429	0.571429	0.571429	0.571429	0.571429	0.571429	0.571429	0.571429	0.571429
0.571429	0.571429	0.571429	0.571429	0.571429	0.571429	0.714286	0.591837	0.571429	0.571429	0.571429	0.571429	0.571429	0.714286	0.571429	0.571429	0.591837	0.571429	0.571429	0.591837	0.591837	0.571429	0.571429	0.571429	0.571429	0.571429	0.571429	0.571429	0.571429	0.571429	0.571429	0.571429	0.571429	0.571429	0.591837	0.571429	0.571429	0.591837	0.591837	0.571429	0.571429	0.571429	0.571429	0.571429	0.571429	0.571429	0.571429	0.571429	0.571429	0.571429
0.612245	0.612245	0.612245	0.612245	0.612245	0.612245	0.755102	0.591837	0.612245	0.612245	0.612245	0.612245	0.612245	0.755102	0.612245	0.612245	0.591837	0.612245	0.612245	0.591837	0.591837	0.612245	0.612245	0.612245	0.612245	0.612245	0.612245	0.612245	0.612245	0.612245	0.612245	0.612245	0.612245	0.612245	0.591837	0.612245	0.612245	0.591837	0.591837	0.612245	0.612245	0.612245	0.612245	0.612245	0.612245	0.612245	0.612245	0.612245	0.612245	0.612245
0.591837	0.591837	0.591837	0.591837	0.591837	0.591837	0.734694	0.571429	0.591837	0.591837	0.591837	0.591837	0.591837	0.734694	0.591837	0.591837	0.571429	0.591837	0.591837	0.571429	0.571429	0.591837	0.591837	0.591837	0.591837	0.591837	0.591837	0.591837	0.591837	0.591837	0.591837	0.591837	0.591837	0.591837	0.571429	0.591837	0.591837	0.571429	0.571429	0.591837	0.591837	0.591837	0.591837	0.591837	0.591837	0.591837	0.591837	0.591837	0.591837	0.591837
0.571429	0.571429	0.571429	0.571429	0.571429	0.571429	0.714286	0.591837	0.571429	0.571429	0.571429	0.571429	0.571429	0.714286	0.571429	0.571429	0.591837	0.571429	0.571429	0.591837	0.591837	0.571429	0.571429	0.571429	0.571429	0.571429	0.571429	0.571429	0.571429	0.571429	0.571429	0.571429	0.571429	0.571429	0.591837	0.571429	0.571429	0.591837	0.591837	0.571429	0.571429	0.571429	0.571429	0.571429	0.571429	0.571429	0.571429	0.571429	0.571429	0.571429
0.571429	0.571429	0.571429	0.571429	0.571429	0.571429	0.714286	0.591837	0.571429	0.571429	0.571429	0.571429	0.571429	0.714286	0.571429	0.571429	0.591837	0.571429	0.571429	0.591837	0.591837	0.571429	0.571429	0.571429	0.571429	0.571429	0.571429	0.571429	0.571429	0.571429	0.571429	0.571429	0.571429	0.571429	0.591837	0.571429	0.571429	0.591837	0.591837	0.571429	0.571429	0.571429	0.571429	0.571429	0.571429	0.571429	0.571429	0.571429	0.571429	0.571429
0.571429	0.571429	0.571429	0.571429	0.571429	0.571429	0.714286	0.591837	0.571429	0.571429	0.571429	0.571429	0.571429	0.714286	0.571429	0.571429	0.591837	0.571429	0.571429	0.591837	0.591837	0.571429	0.571429	0.571429	0.571429	0.571429	0.571429	0.571429	0.571429	0.571429	0.571429	0.571429	0.571429	0.571429	0.591837	0.571429	0.571429	0.591837	0.591837	0.571429	0.571429	0.571429	0.571429	0.571429	0.571429	0.571429	0.571429	0.571429	0.571429	0.571429
0.571429	0.571429	0.571429	0.571429	0.571429	0.571429	0.714286	0.591837	0.571429	0.571429	0.571429	0.571429	0.571429	0.714286	0.571429	0.571429	0.591837	0.571429	0.571429	0.591837	0.591837	0.571429	0.571429	0.571429	0.571429	0.571429	0.571429	0.571429	0.571429	0.571429	0.571429	0.571429	0.571429	0.571429	0.591837	0.571429	0.571429	0.591837	0.591837	0.571429	0.571429	0.571429	0.571429	0.571429	0.571429	0.571429	0.571429	0.571429	0.571429	0.571429
0.571429	0.571429	0.571429	0.571429	0.571429	0.571429	0.714286	0.591837	0.571429	0.571429	0.571429	0.571429	0.571429	0.714286	0.571429	0.571429	0.591837	0.571429	0.571429	0.591837	0.591837	0.571429	0.571429	0.571429	0.571429	0.571429	0.571429	0.571429	0.571429	0.571429	0.571429	0.571429	0.571429	0.571429	0.591837	0.571429	0.571429	0.591837	0.591837	0.571429	0.571429	0.571429	0.571429	0.571429	0.571429	0.571429	0.571429	0.571429	0.571429	0.571429
0.571429	0.571429	0.571429	0.571429	0.571429	0.571429	0.714286	0.591837	0.571429	0.571429	0.571429	0.571429	0.571429	0.714286	0.571429	0.571429	0.591837	0.571429	0.571429	0.591837	0.591837	0.571429	0.571429	0.571429	0.571429	0.571429	0.571429	0.571429	0.571429	0.571429	0.571429	0.571429	0.571429	0.571429	0.591837	0.571429	0.571429	0.591837	0.591837	0.571429	0.571429	0.571429	0.571429	0.571429	0.571429	0.571429	0.571429	0.571429	0.571429	0.571429
0.571429	0.571429	0.571429	0.571429	0.571429	0.571429	0.714286	0.591837	0.571429	0.571429	0.571429	0.571429	0.571429	0.714286	0.571429	0.571429	0.591837	0.571429	0.571429	0.591837	0.591837	0.571429	0.571429	0.571429	0.571429	0.571429	0.571429	0.571429	0.571429	0.571429	0.571429	0.571429	0.571429	0.571429	0.591837	0.571429	0.571429	0.591837	0.591837	0.571429	0.571429	0.571429	0.571429	0.571429	0.571429	0.571429	0.571429	0.571429	0.571429	0.571429
0.571429	0.571429	0.571429	0.571429	0.571429	0.571429	0.714286	0.591837	0.571429	0.571429	0.571429	0.571429	0.571429	0.714286	0.571429	0.571429	0.591837	0.571429	0.571429	0.591837	0.591837	0.571429	0.571429	0.571429	0.571429	0.571429	0.571429	0.571429	0.571429	0.571429	0.571429	0.571429	0.571429	0.571429	0.591837	0.571429	0.571429	0.591837	0.591837	0.571429	0.571429	0.571429	0.571429	0.571429	0.571429	0.571429	0.571429	0.571429	0.571429	0.571429
0.571429	0.571429	0.571429	0.571429	0.571429	0.571429	0.714286	0.591837	0.571429	0.571429	0.571429	0.571429	0.571429	0.714286	0.571429	0.571429	0.591837	0.571429	0.571429	0.591837	0.591837	0.571429	0.571429	0.571429	0.571429	0.571429	0.571429	0.571429	0.571429	0.571429	0.571429	0.571429	0.571429	0.571429	0.591837	0.571429	0.571429	0.591837	0.591837	0.571429	0.571429	0.571429	0.571429	0.571429	0.571429	0.571429	0.571429	0.571429	0.571429	0.571429
0.571429	0.571429	0.571429	0.571429	0.571429	0.571429	0.714286	0.591837	0.571429	0.571429	0.571429	0.571429	0.571429	0.714286	0.571429	0.571429	0.591837	0.571429	0.571429	0.591837	0.591837	0.571429	0.571429	0.571429	0.571429	0.571429	0.571429	0.571429	0.571429	0.571429	0.571429	0.571429	0.571429	0.571429	0.591837	0.571429	0.571429	0.591837	0.591837	0.571429	0.571429	0.571429	0.571429	0.571429	0.571429	0.571429	0.571429	0.571429	0.571429	0.571429
0.571429	0.571429	0.571429	0.571429	0.571429	0.571429	0.714286	0.591837	0.571429	0.571429	0.571429	0.571429	0.571429	0.714286	0.571429	0.571429	0.591837	0.571429	0.571429	0.591837	0.591837	0.571429	0.571429	0.571429	0.571429	0.571429	0.571429	0.571429	0.571429	0.571429	0.571429	0.571429	0.571429	0.571429	0.591837	0.571429	0.571429	0.591837	0.591837	0.571429	0.571429	0.571429	0.571429	0.571429	0.571429	0.571429	0.571429	0.571429	0.571429	0.571429
0.571429	0.571429	0.571429	0.571429	0.571429	0.571429	0.714286	0.591837	0.571429	0.571429	0.571429	0.571429	0.571429	0.714286	0.571429	0.571429	0.591837	0.571429	0.571429	0.591837	0.591837	0.571429	0.571429	0.571429	0.571429	0.571429	0.571429	0.571429	0.571429	0.571429	0.571429	0.571429	0.571429	0.571429	0.591837	0.571429	0.571429	0.591837	0.591837	0.571429	0.571429	0.571429	0.571429	0.571429	0.571429	0.571429	0.571429	0.571429	0.571429	0.571429
0.571429	0.571429	0.571429	0.571429	0.571429	0.571429	0.714286	0.591837	0.571429	0.571429	0.571429	0.571429	0.571429	0.714286	0.571429	0.571429	0.591837	0.571429	0.571429	0.591837	0.591837	0.571429	0.571429	0.571429	0.571429	0.571429	0.571429	0.571429	0.571429	0.571429	0.571429	0.571429	0.571429	0.571429	0.591837	0.571429	0.571429	0.591837	0.591837	0.571429	0.571429	0.571429	0.571429	0.571429	0.571429	0.571429	0.571429	0.571429	0.571429	0.571429
0.571429	0.571429	0.571429	0.571429	0.571429	0.571429	0.714286	0.591837	0.571429	0.571429	0.571429	0.571429	0.571429	0.714286	0.571429	0.571429	0.591837	0.571429	0.571429	0.591837	0.591837	0.571429	0.571429	0.571429	0.571429	0.571429	0.571429	0.571429	0.571429	0.571429	0.571429	0.571429	0.571429	0.571429	0.591837	0.571429	0.571429	0.591837	0.591837	0.571429	0.571429	0.571429	0.571429	0.571429	0.571429	0.571429	0.571429	0.571429	0.571429	0.571429
0.571429	0.571429	0.571429	0.571429	0.571429	0.571429	0.714286	0.591837	0.571429	0.571429	0.571429	0.571429	0.571429	0.714286	0.571429	0.571429	0.591837	0.571429	0.571429	0.591837	0.591837	0.571429	0.571429	0.571429	0.571429	0.571429	0.571429	0.571429	0.571429	0.571429	0.571429	0.571429	0.571429	0.571429	0.591837	0.571429	0.571429	0.591837	0.591837	0.571429	0.571429	0.571429	0.571429	0.571429	0.571429	0.571429	0.571429	0.571429	0.571429	0.571429
0.571429	0.571429	0.571429	0.571429	0.571429	0.571429	0.714286	0.591837	0.571429	0.571429	0.571429	0.571429	0.571429	0.714286	0.571429	0.571429	0.591837	0.571429	0.571429	0.591837	0.591837	0.571429	0.571429	0.571429	0.571429	0.571429	0.571429	0.571429	0.571429	0.571429	0.571429	0.571429	0.571429	0.571429	0.591837	0.571429	0.571429	0.591837	0.591837	0.571429	0.571429	0.571429	0.571429	0.571429	0.571429	0.571429	0.571429	0.571429	0.571429	0.571429
0.571429	0.571429	0.571429	0.571429	0.571429	0.571429	0.714286	0.591837	0.571429	0.571429	0.571429	0.571429	0.571429	0.714286	0.571429	0.571429	0.591837	0.571429	0.571429	0.591837	0.591837	0.571429	0.571429	0.571429	0.571429	0.571429	0.571429	0.571429	0.571429	0.571429	0.571429	0.571429	0.571429	0.571429	0.591837	0.571429	0.571429	0.591837	0.591837	0.571429	0.571429	0.571429	0.571429	0.571429	0.571429	0.571429	0.571429	0.571429	0.571429	0.571429
0.571429	0.571429	0.571429	0.571429	0.571429	0.571429	0.714286	0.591837	0.571429	0.571429	0.571429	0.571429	0.571429	0.714286	0.571429	0.571429	0.591837	0.571429	0.571429	0.591837	0.591837	0.571429	0.571429	0.571429	0.571429	0.571429	0.571429	0.571429	0.571429	0.571429	0.571429	0.571429	0.571429	0.571429	0.591837	0.571429	0.571429	0.591837	0.591837	0.571429	0.571429	0.571429	0.571429	0.571429	0.571429	0.571429	0.571429	0.571429	0.571429	0.571429
0.571429	0.571429	0.571429	0.571429	0.571429	0.571429	0.714286	0.591837	0.571429	0.571429	0.571429	0.571429	0.571429	0.714286	0.571429	0.571429	0.591837	0.571429	0.571429	0.591837	0.591837	0.571429	0.571429	0.571429	0.571429	0.571429	0.571429	0.571429	0.571429	0.571429	0.571429	0.571429	0.571429	0.571429	0.591837	0.571429	0.571429	0.591837	0.591837	0.571429	0.571429	0.571429	0.571429	0.571429	0.571429	0.571429	0.571429	0.571429	0.571429	0.571429
0.571429	0.571429	0.571429	0.571429	0.571429	0.571429	0.714286	0.591837	0.571429	0.571429	0.571429	0.571429	0.571429	0.714286	0.571429	0.571429	0.591837	0.571429	0.571429	0.591837	0.591837	0.571429	0.571429	0.571429	0.571429	0.571429	0.571429	0.571429	0.571429	0.571429	0.571429	0.571429	0.571429	0.571429	0.591837	0.571429	0.571429	0.591837	0.591837	0.571429	0.571429	0.571429	0.571429	0.571429	0.571429	0.571429	0.571429	0.571429	0.571429	0.571429
0.591837	0.591837	0.591837	0.591837	0.591837	0.591837	0.734694	0.571429	0.591837	0.591837	0.591837	0.591837	0.591837	0.734694	0.591837	0.591837	0.571429	0.591837	0.591837	0.571429	0.571429	0.591837	0.591837	0.591837	0.591837	0.591837	0.591837	0.591837	0.591837	0.591837	0.591837	0.591837	0.591837	0.591837	0.571429	0.591837	0.591837	0.571429	0.571429	0.591837	0.591837	0.591837	0.591837	0.591837	0.591837	0.591837	0.591837	0.591837	0.591837	0.591837
0.571429	0.571429	0.571429	0.571429	0.571429	0.571429	0.714286	0.591837	0.571429	0.571429	0.571429	0.571429	0.571429	0.714286	0.571429	0.571429	0.591837	0.571429	0.571429	0.591837	0.591837	0.571429	0.571429	0.571429	0.571429	0.571429	0.571429	0.571429	0.571429	0.571429	0.571429	0.571429	0.571429	0.571429	0.591837	0.571429	0.571429	0.591837	0.591837	0.571429	0.571429	0.571429	0.571429	0.571429	0.571429	0.571429	0.571429	0.571429	0.571429	0.571429
0.571429	0.571429	0.571429	0.571429	0.571429	0.571429	0.714286	0.591837	0.571429	0.571429	0.571429	0.571429	0.571429	0.714286	0.571429	0.571429	0.591837	0.571429	0.571429	0.591837	0.591837	0.571429	0.571429	0.571429	0.571429	0.571429	0.571429	0.571429	0.571429	0.571429	0.571429	0.571429	0.571429	0.571429	0.591837	0.571429	0.571429	0.591837	0.591837	0.571429	0.571429	0.571429	0.571429	0.571429	0.571429	0.571429	0.571429	0.571429	0.571429	0.571429
0.591837	0.591837	0.591837	0.591837	0.591837	0.591837	0.734694	0.571429	0.591837	0.591837	0.591837	0.591837	0.591837	0.734694	0.591837	0.591837	0.571429	0.591837	0.591837	0.571429	0.571429	0.591837	0.591837	0.591837	0.591837	0.591837	0.591837	0.591837	0.591837	0.591837	0.591837	0.591837	0.591837	0.591837	0.571429	0.591837	0.591837	0.571429	0.571429	0.591837	0.591837	0.591837	0.591837	0.591837	0.591837	0.591837	0.591837	0.591837	0.591837	0.591837
0.571429	0.571429	0.571429	0.571429	0.571429	0.571429	0.714286	0.591837	0.571429	0.571429	0.571429	0.571429	0.571429	0.714286	0.571429	0.571429	0.591837	0.571429	0.571429	0.591837	0.591837	0.571429	0.571429	0.571429	0.571429	0.571429	0.571429	0.571429	0.571429	0.571429	0.571429	0.571429	0.571429	0.571429	0.591837	0.571429	0.571429	0.591837	0.591837	0.571429	0.571429	0.571429	0.571429	0.571429	0.571429	0.571429	0.571429	0.571429	0.571429	0.571429
0.571429	0.571429	0.571429	0.571429	0.571429	0.571429	0.714286	0.591837	0.571429	0.571429	0.571429	0.571429	0.571429	0.714286	0.571429	0.571429	0.591837	0.571429	0.571429	0.591837	0.591837	0.571429	0.571429	0.571429	0.571429	0.571429	0.571429	0.571429	0.571429	0.571429	0.571429	0.571429	0.571429	0.571429	0.591837	0.571429	0.571429	0.591837	0.591837	0.571429	0.571429	0.571429	0.571429	0.571429	0.571429	0.571429	0.571429	0.571429	0.571429	0.571429
0.571429	0.571429	0.571429	0.571429	0.571429	0.571429	0.714286	0.591837	0.571429	0.571429	0.571429	0.571429	0.571429	0.714286	0.571429	0.571429	0.591837	0.571429	0.571429	0.591837	0.591837	0.571429	0.571429	0.571429	0.571429	0.571429	0.571429	0.571429	0.571429	0.571429	0.571429	0.571429	0.571429	0.571429	0.591837	0.571429	0.571429	0.591837	0.591837	0.571429	0.571429	0.571429	0.571429	0.571429	0.571429	0.571429	0.571429	0.571429	0.571429	0.571429
0.571429	0.571429	0.571429	0.571429	0.571429	0.571429	0.714286	0.591837	0.571429	0.571429	0.571429	0.571429	0.571429	0.714286	0.571429	0.571429	0.591837	0.571429	0.571429	0.591837	0.591837	0.571429	0.571429	0.571429	0.571429	0.571429	0.571429	0.571429	0.571429	0.571429	0.571429	0.571429	0.571429	0.571429	0.591837	0.571429	0.571429	0.591837	0.591837	0.571429	0.571429	0.571429	0.571429	0.571429	0.571429	0.571429	0.571429	0.571429	0.571429	0.571429
0.571429	0.571429	0.571429	0.571429	0.571429	0.571429	0.714286	0.591837	0.571429	0.571429	0.571429	0.571429	0.571429	0.714286	0.571429	0.571429	0.591837	0.571429	0.571429	0.591837	0.591837	0.571429	0.571429	0.571429	0.571429	0.571429	0.571429	0.571429	0.571429	0.571429	0.571429	0.571429	0.571429	0.571429	0.591837	0.571429	0.571429	0.591837	0.591837	0.571429	0.571429	0.571429	0.571429	0.571429	0.571429	0.571429	0.571429	0.571429	0.571429	0.571429
0.571429	0.571429	0.571429	0.571429	0.571429	0.571429	0.714286	0.591837	0.571429	0.571429	0.571429	0.571429	0.571429	0.714286	0.571429	0.571429	0.591837	0.571429	0.571429	0.591837	0.591837	0.571429	0.571429	0.571429	0.571429	0.571429	0.571429	0.571429	0.571429	0.571429	0.571429	0.571429	0.571429	0.571429	0.591837	0.571429	0.571429	0.591837	0.591837	0.571429	0.571429	0.571429	0.571429	0.571429	0.571429	0.571429	0.571429	0.571429	0.571429	0.571429
0.571429	0.571429	0.571429	0.571429	0.571429	0.571429	0.714286	0.591837	0.571429	0.571429	0.571429	0.571429	0.571429	0.714286	0.571429	0.571429	0.591837	0.571429	0.571429	0.591837	0.591837	0.571429	0.571429	0.571429	0.571429	0.571429	0.571429	0.571429	0.571429	0.571429	0.571429	0.571429	0.571429	0.571429	0.591837	0.571429	0.571429	0.591837	0.591837	0.571429	0.571429	0.571429	0.571429	0.571429	0.571429	0.571429	0.571429	0.571429	0.571429	0.571429
0.571429	0.571429	0.571429	0.571429	0.571429	0.571429	0.714286	0.591837	0.571429	0.571429	0.571429	0.571429	0.571429	0.714286	0.571429	0.571429	0.591837	0.571429	0.571429	0.591837	0.591837	0.571429	0.571429	0.571429	0.571429	0.571429	0.571429	0.571429	0.571429	0.571429	0.571429	0.571429	0.571429	0.571429	0.591837	0.571429	0.571429	0.591837	0.591837	0.571429	0.571429	0.571429	0.571429	0.571429	0.571429	0.571429	0.571429	0.571429	0.571429	0.571429
[truncated: 98 more columns]

## Sheet: 4c
0	1	2	3
59	40	0.00461793	2
68	26	0.006031	2
115	129	0.00676451	2
35	41	0.00708596	2
53	25	0.00797919	2
54	67	0.00800592	2
58	36	0.00895593	2
43	37	0.00930015	2
50	31	0.00973759	2
38	24	0.0105446	2
29	146	0.0120412	3
93	97	0.0123698	2
118	114	0.0128116	2
111	134	0.013476	2
51	66	0.0141558	2
116	128	0.0143767	2
92	88	0.0145044	2
143	151	0.0148313	4
124	138	0.0151661	2
149	61	0.0158573	3
0	4	0.0159367	2
39	62	0.0162511	2
142	96	0.0165655	2
56	44	0.0166826	2
32	65	0.0167111	2
121	126	0.0179753	2
101	104	0.0182819	2
117	154	0.0189688	3
10	18	0.0196232	2
147	144	0.0206789	4
133	98	0.0206963	2
130	119	0.0207075	2
64	52	0.0215663	2
122	125	0.021905	2
45	162	0.0231974	4
164	148	0.023398	4
30	46	0.0234568	2
120	135	0.0234847	2
158	155	0.0234873	4
63	150	0.0242178	3
3	20	0.02497	2
72	70	0.0253951	2
153	166	0.0260113	5
170	123	0.0268133	4
47	28	0.0269701	2
21	71	0.0269824	2
127	176	0.0273626	3
12	163	0.0276179	3
157	167	0.0287394	4
161	136	0.0292816	3
85	86	0.0294962	2
109	140	0.0296677	2
169	168	0.0300065	4
42	160	0.03093	5
183	171	0.0324094	4
159	82	0.033064	3
196	69	0.0333218	6
6	13	0.0334914	2
22	60	0.033509	2
112	181	0.0356102	5
95	108	0.0357859	2
75	77	0.036245	2
19	1	0.0372313	2
90	81	0.0373158	2
11	14	0.0377441	2
102	137	0.0380227	2
100	194	0.0392585	3
17	190	0.0393105	4
103	132	0.0397045	2
202	145	0.0399832	7
203	165	0.0410055	4
193	79	0.041145	3
74	76	0.0433036	2
113	186	0.0435239	5
177	182	0.0440075	7
27	48	0.0444102	2
9	197	0.0456631	5
34	191	0.0461827	5
210	15	0.0469874	5
204	73	0.0475053	3
188	185	0.0487771	7
219	2	0.0514204	6
156	106	0.0534077	3
187	201	0.0570861	4
180	173	0.0571951	4
216	141	0.0585498	6
223	23	0.0590302	8
5	221	0.0602242	6
192	208	0.0610698	5
206	83	0.0616053	3
99	211	0.061639	3
174	231	0.0631048	7
209	105	0.0633981	4
139	195	0.0666336	5
172	199	0.0696409	10
179	49	0.0708791	3
89	84	0.0722523	2
213	107	0.0730397	5
7	8	0.0745954	2
237	33	0.0752521	11
80	232	0.0763542	4
152	229	0.0772076	10
16	205	0.0783062	3
222	215	0.0786396	5
220	217	0.0801419	12
228	227	0.0823751	10
247	55	0.084047	13
131	94	0.0867856	2
244	175	0.0871573	12
189	212	0.0902593	10
239	87	0.0907723	3
57	251	0.0916194	13
243	198	0.0921965	7
207	224	0.0929701	8
226	218	0.0938295	6
91	255	0.104587	8
110	233	0.11082	4
184	249	0.111745	15
236	235	0.112794	9
256	200	0.114425	10
254	242	0.126676	24
248	225	0.129085	13
259	240	0.132197	9
238	257	0.140619	9
230	245	0.140696	9
246	214	0.142717	8
260	178	0.16984	19
234	264	0.172047	20
262	267	0.188996	19
253	78	0.189763	4
261	250	0.195368	11
265	252	0.199668	19
266	269	0.234004	28
268	272	0.287706	12
241	271	0.303807	21
274	270	0.320405	39
258	276	0.326722	20
275	263	0.437096	52
278	273	0.458983	50
277	279	0.885823	41
282	280	1.8541	93
281	283	2.89639	143

[truncated: 19 more sheets: 4d, 4f, 5d, 5e, 5f, 6b, 6c_scatter, 6c_boxplot, 6e & 6f, 6h, Table01_unstained_endings, Table01_halfdataset_endings, Table01_unstained_polarization, Table01_half_polarization, S2a, S2b, S4a, S4b, S4c]
